# Supplementary material for: Revealing pancrustacean relationships: Phylogenetic analysis of ribosomal protein genes places Collembola (springtails) in a monophyletic Hexapoda and reinforces the discrepancy between mitochondrial and nuclear DNA markers
Source: BMC Evol Biol. 2008 Mar 12;8:83. doi: 10.1186/1471-2148-8-83 (PMC2315649; doi:10.1186/1471-2148-8-83)
Supplement: Additional file 1 — Representation of inferred amino acid sequence overlap between the different species in the concatenated alignment. [file 1471-2148-8-83-S1.xls]

1) (Partial) Information on ribosomal protein (RP) available
0) Information on RP not available
Species	RpL10A	RpL11	RpL12	RPL13	RpL13a	RpL15	RpL21	RpL22	RpL23	RpL24	RpL27	RpL31	RpL32	RpL34	RpL35	RpL35a	RpL36	RpL36a	RpL37	RpL37a	RPL38	RpL39	RpL3	RPL40	RpLp0	RpLp2	RPS11	RpS12	RpS14	RpS15	RpS15A	RpS16	RpS17	RpS18	RpS19	RpS21_oho	RpS23	RpS26	RpS27	RPS27a	RpS28a	RpS29	RpS30	RpS5	RpS6	RpS7	RpS8	RpS9	Species
Plutella xylostella	1	1	1	1	1	1	1	1	0	1	1	1	1	1	1	1	1	1	1	1	1	1	0	1	1	1	1	1	1	1	0	1	1	1	1	1	1	1	1	1	1	1	1	1	1	0	1	1	Plutella xylostella
Acyrthosiphon pisum	1	1	1	1	1	1	1	1	0	1	1	1	1	1	1	1	1	1	1	1	1	1	1	1	1	0	1	1	1	1	1	1	1	1	1	1	1	1	1	0	1	1	1	1	1	1	1	1	Acyrthosiphon pisum
Ctenocephalides felis	0	1	1	1	1	1	1	1	0	1	1	1	1	1	0	1	1	1	1	1	0	0	0	1	0	1	1	1	1	0	1	1	0	1	1	0	0	1	1	0	1	0	0	1	1	1	1	1	Ctenocephalides felis
Boophilus microplus	1	1	1	1	1	1	1	0	1	1	0	1	1	1	0	0	0	0	0	1	0	0	1	0	1	0	1	1	1	1	1	1	1	1	0	0	0	0	0	0	0	0	1	1	1	1	1	1	Boophilus microplus
Daphnia magna	1	1	1	1	1	1	1	0	1	1	0	1	1	1	1	1	1	1	1	1	1	1	1	1	1	0	1	1	1	1	0	1	1	1	1	1	1	1	1	1	1	1	1	1	1	1	1	1	Daphnia magna
Homarus americanus	1	1	1	1	1	1	1	0	1	1	0	1	1	0	1	0	1	1	0	0	1	1	0	0	1	0	1	0	1	1	0	1	0	0	1	1	1	1	1	0	1	1	0	0	1	0	1	0	Homarus americanus
Orchesella cincta	0	1	0	1	0	0	0	0	0	0	1	0	0	0	0	0	0	0	0	0	1	0	1	0	0	0	1	1	0	0	0	0	0	0	0	0	0	0	0	0	0	0	0	0	0	0	0	0	Orchesella cincta
Apis mellifera	1	1	1	1	1	1	1	1	1	1	1	1	1	1	1	1	1	1	1	1	1	1	1	1	1	1	1	1	1	1	1	1	1	1	1	1	1	1	1	1	1	1	1	1	1	1	1	1	Apis mellifera
Homalodisca coagulata	1	1	1	1	1	1	1	0	1	1	0	0	1	0	1	1	1	0	1	1	0	0	1	1	1	0	1	1	0	1	0	1	0	0	1	0	1	1	1	1	0	0	0	1	1	1	1	1	Homalodisca coagulata
Rhipicephalus appendiculatus	1	1	0	0	1	0	1	0	1	0	0	0	1	1	0	0	0	1	0	0	0	0	1	0	1	0	0	0	1	0	1	1	1	1	0	1	0	0	0	0	0	0	1	1	1	1	1	0	Rhipicephalus appendiculatus
Eurydice pulchra	0	0	0	0	0	0	0	0	0	0	0	0	1	1	0	0	0	0	0	0	0	0	0	0	1	0	0	0	0	0	0	0	0	1	0	0	0	0	0	0	0	0	0	0	0	0	0	0	Eurydice pulchra
Litopenaeus setiferus	0	1	1	1	1	0	1	0	1	1	0	1	1	1	1	1	1	1	1	1	1	1	0	1	0	0	1	1	1	1	1	1	0	1	1	1	1	1	0	0	1	1	1	1	0	0	1	1	Litopenaeus setiferus
Toxoptera citricida	1	1	1	1	1	1	0	0	1	1	1	1	1	0	1	1	1	1	1	1	1	1	0	0	1	0	1	1	1	1	1	1	1	1	1	1	1	1	1	0	1	1	0	1	1	1	1	1	Toxoptera citricida
Ips pini	0	0	0	0	1	1	0	0	1	1	0	0	1	0	0	0	1	0	0	0	0	1	0	0	0	0	0	1	0	1	0	0	1	1	0	0	0	0	0	1	0	0	0	0	1	1	1	1	Ips pini
Hypsibius dujardini	1	1	1	1	1	1	1	0	1	0	0	1	1	1	1	0	1	1	1	1	1	1	0	1	0	0	1	1	1	1	1	1	1	1	1	0	1	1	1	0	0	1	1	1	1	1	1	1	Hypsibius dujardini
Ornithodoros porcinus	0	1	1	0	1	0	1	0	0	1	0	1	1	0	0	0	1	0	0	0	0	0	1	0	0	0	0	0	1	1	0	0	0	1	1	0	1	0	0	1	0	1	0	1	1	1	0	0	Ornithodoros porcinus
Anopheles funestus	0	0	0	0	0	0	0	0	0	1	0	1	1	0	0	0	0	0	0	0	0	0	0	1	0	0	0	0	0	0	0	0	1	0	1	0	1	1	0	1	0	1	0	0	0	0	1	0	Anopheles funestus
Amblyomma variegatum	0	0	0	0	0	0	0	0	0	0	0	0	0	0	0	0	0	0	0	0	0	0	0	0	1	0	0	0	0	0	0	0	0	0	0	0	0	0	0	0	0	0	0	0	0	1	0	0	Amblyomma variegatum
Sarcoptes scabiei	1	0	1	0	0	0	1	0	0	1	0	1	1	0	0	0	0	0	0	1	0	0	0	0	0	1	0	1	0	1	0	0	0	1	0	0	0	0	0	0	0	0	1	0	0	0	0	1	Sarcoptes scabiei
Marsupenaeus japonicus	0	0	0	0	0	0	1	0	0	1	0	0	1	1	1	0	0	0	1	1	1	1	0	1	0	0	1	1	1	1	1	1	0	1	0	0	1	0	1	0	1	0	1	1	0	1	1	1	Marsupenaeus japonicus
Culicoides sonorensis	1	1	1	1	1	1	1	0	1	1	0	1	1	0	1	1	1	0	1	1	0	1	0	1	0	1	1	0	1	1	1	1	1	1	1	0	1	1	1	1	0	0	1	1	1	1	1	0	Culicoides sonorensis
Drosophila melanogaster	1	1	1	1	1	1	1	1	1	1	1	1	1	1	1	1	1	1	1	1	1	1	1	1	1	1	1	1	1	1	1	1	1	1	1	1	1	1	1	1	1	1	1	1	1	1	1	1	Drosophila melanogaster
Callinectes sapidus	0	1	1	1	1	1	0	0	0	0	0	0	1	0	0	0	0	0	0	0	0	0	0	0	1	0	0	0	0	0	0	0	0	0	0	0	0	1	0	0	0	0	0	1	1	1	1	1	Callinectes sapidus
Glossina morsitans	1	1	0	1	1	1	1	0	0	1	1	1	1	1	0	1	0	0	1	1	0	0	1	0	1	1	0	1	1	1	1	1	1	1	1	1	1	1	0	0	0	1	1	1	1	1	1	1	Glossina morsitans
Locusta migratoria	1	1	1	1	1	1	1	1	1	1	1	1	1	1	1	1	1	1	1	1	1	1	1	1	1	1	1	1	1	1	0	1	1	1	1	1	1	1	1	1	1	1	1	1	1	1	1	1	Locusta migratoria
Diaprepes abbreviatus	0	1	1	1	0	1	1	0	0	1	1	1	0	0	0	0	0	1	0	0	0	1	0	0	1	0	1	0	0	0	0	0	0	0	1	0	1	1	0	0	1	0	0	1	1	1	1	1	Diaprepes abbreviatus
Pediculus humanus	0	0	0	1	1	1	1	0	1	1	0	0	1	0	0	1	0	1	1	1	0	0	1	1	1	0	1	1	0	1	0	0	0	0	0	0	1	0	0	0	0	0	0	1	1	1	0	1	Pediculus humanus
Amblyomma americanum	0	1	0	0	1	0	1	1	1	0	0	0	1	1	1	1	1	1	1	1	0	1	1	0	1	1	1	1	1	1	1	1	1	1	0	0	1	0	1	0	0	1	1	1	0	1	0	1	Amblyomma americanum
Folsomia candida	1	1	1	1	1	1	1	1	1	1	1	1	1	1	1	1	1	1	1	1	1	1	1	1	1	1	1	1	1	1	1	1	1	1	1	1	1	1	1	1	1	1	1	1	1	1	1	1	Folsomia candida
Tricholepisma aurea	0	1	1	0	1	0	0	0	1	0	0	0	0	1	0	0	1	1	0	0	0	1	0	0	0	0	0	0	0	1	0	0	0	1	1	0	1	0	1	0	0	0	1	1	1	1	1	0	Tricholepisma aurea
Manduca sexta	1	1	1	1	1	1	1	0	1	1	1	1	1	1	1	0	0	1	0	0	0	1	1	1	0	0	1	1	1	1	1	1	1	1	1	1	1	1	1	1	0	1	1	1	1	1	1	0	Manduca sexta
Litopenaeus vannamei	1	1	1	1	1	1	1	0	1	1	0	1	1	1	1	1	1	1	1	1	1	1	1	1	1	0	1	1	1	1	1	1	1	1	1	1	1	1	1	0	1	1	1	1	1	1	1	1	Litopenaeus vannamei
Penaeus monodon	1	1	1	1	1	1	1	0	1	1	0	1	1	1	1	1	1	1	1	1	0	1	1	1	1	0	1	1	1	1	1	1	1	1	1	1	1	1	1	0	1	1	1	1	1	1	1	1	Penaeus monodon
Artemia franciscana	1	1	0	0	1	0	0	0	0	0	0	1	0	1	0	1	0	0	0	0	1	0	1	0	0	0	0	0	0	0	0	1	1	0	0	0	1	0	1	0	0	0	0	0	1	0	1	0	Artemia franciscana
Caenorhabditis elegans	1	1	1	1	1	1	1	1	1	1	1	1	1	1	1	1	1	1	1	1	1	1	1	1	1	1	1	1	1	1	1	1	1	1	1	1	1	1	1	0	1	1	1	1	1	1	1	1	Caenorhabditis elegans
Tribolium castaneum	1	1	1	1	1	1	1	0	1	1	1	1	1	1	1	1	0	1	0	1	1	1	1	1	1	1	1	1	1	1	1	1	1	1	1	1	1	1	1	0	1	1	1	1	1	1	1	1	Tribolium castaneum
# times RP Occurring	22	29	25	25	29	24	27	9	22	27	14	25	31	23	20	20	21	22	20	23	17	22	20	20	23	12	25	25	24	27	19	25	22	27	24	17	27	23	22	12	17	20	22	28	28	28	29	25
[truncated: 1 more columns]
