# Supplementary material for: Revealing pancrustacean relationships: Phylogenetic analysis of ribosomal protein genes places Collembola (springtails) in a monophyletic Hexapoda and reinforces the discrepancy between mitochondrial and nuclear DNA markers
Source: BMC Evol Biol. 2008 Mar 12;8:83. doi: 10.1186/1471-2148-8-83 (PMC2315649; doi:10.1186/1471-2148-8-83)
Supplement: Additional file 2 — GenBank accession numbers of entries used to construct the concatenated alignment. [file 1471-2148-8-83-S2.xls]

## Sheet: Additional_file_1
Additional_file_1
Ribosomal proteins (Ribosomal Protein Gene Database naming scheme for Drosophila melanogaster)	Species	GenBank entry ID (and total number of entries included)
oho23B-RPS21	Acyrthosiphonpisum	CF587634.1	CF588319.1	CN583222.1	CN764227.1	DV738658.1	DV744583.1	DV746378.1	CV834222.1	DV738972.1	DY227447.1	DY227784.1	DY229373.1	DY229623.1	CV834211.1	DV740801.1	DV751782.1	CV829214.1	DV741421.1	CN764150.1	19
oho23B-RPS21	Daphniamagna	BJ932472.1	BJ932473.1	BJ925677.1	BJ929771.1	4
oho23B-RPS21	Glossinamorsitansmorsitans	DV619867.1	1
oho23B-RPS21	Homarusamericanus	DV772339.1	1
oho23B-RPS21	Litopenaeussetiferus	BF049581.1	BE846461.1	2
oho23B-RPS21	Litopenaeusvannamei	CK592134.1	BE188541.1	BQ108224.1	BQ108088.1	4
oho23B-RPS21	Locustamigratoria	CO840682.1	CO852202.1	CO845755.1	3
oho23B-RPS21	Manducasexta	BF047041.1	1
oho23B-RPS21	Penaeusmonodon	EB390297.1	CO777168.1	2
oho23B-RPS21	Plutellaxylostella	AB180413.1	BP937891.1	2
oho23B-RPS21	Rhipicephalusappendiculatus	CD796998.1	CD796997.1	2
oho23B-RPS21	Toxopteracitricida	CD450523.1	1
oho23B-RPS21	Triboliumcastaneum	CB337225.1	DN647211.1	EB750175.1	XM_962844.1	DT779279.1	DT784915.1	CB335316.1	DT783543.1	8
RPL10A	Acyrthosiphonpisum	DV746395.1	CN586417.1	CN585788.1	DV743764.1	CN587523.1	CN587519.1	CN755226.1	CN586827.1	CN761646.1	CN758238.1	CN585791.1	CN584476.1	CV828638.1	DV746593.1	CN582259.1	DY227225.1	CV831799.1	CN759696.1	CN756314.1	DV744014.1	CN584222.1	CN583081.1	DY225837.1	CN582713.1	24
RPL10A	Amblyommaamericanum	BF008039.1	1
RPL10A	Artemiafranciscana	BQ605187.1	1
RPL10A	Boophilusmicroplus	CK178708.1	CV454600.1	CK192735.1	CV445933.1	CK192734.1	CK176368.1	CK176367.1	CV451848.1	CV436319.1	CV451847.1	10
RPL10A	Ctenocephalidesfelis	BF779798.1	DD175519.1	BD282973.1	3
RPL10A	Culicoidessonorensis	CK150005.1	1
RPL10A	Daphniamagna	BJ927691.1	BJ932326.1	BJ926111.1	BJ927918.1	BJ932325.1	BJ931784.1	BJ934947.1	BJ929062.1	BJ929072.1	BJ931362.1	BJ928487.1	11
RPL10A	Diaprepesabbreviatus	DN200613.1	1
RPL10A	Glossinamorsitansmorsitans	DV612483.1	DV614792.1	DV600943.1	BX567084.1	BX549399.1	BX567083.1	BX552475.1	BX552474.1	8
RPL10A	Homalodiscacoagulata	DN203276.1	CO638419.1	CO637130.1	DN198698.1	4
RPL10A	Homarusamericanus	DV771965.1	1
RPL10A	Hypsibiusdujardini	CO507919.1	CK326828.1	CK326577.1	CD449155.1	CO508133.1	CD449734.1	CO741971.1	CK326629.1	CD449530.1	CO501907.1	CO741094.1	11
RPL10A	Ipspini	CB409091.1	1
RPL10A	Litopenaeusvannamei	CK591814.1	CK086572.1	CK571804.1	BE188339.1	CV468447.1	BE188372.1	CK591306.1	BQ108177.1	BQ108488.1	CK571590.1	10
RPL10A	Locustamigratoria	CO844508.1	CO824055.1	CO824054.1	CO839619.1	CO824058.1	CO844509.1	CO839618.1	CO844507.1	CO851016.1	CO824060.1	CO839616.1	CO847885.1	CO839613.1	CO839614.1	CO824053.1	CO851017.1	CO824057.1	CO824061.1	CO844510.1	CO839617.1	CO839615.1	CO824059.1	22
RPL10A	Manducasexta	CA798699.1	1
RPL10A	Penaeusmonodon	CO408861.1	CO777275.1	2
RPL10A	Plutellaxylostella	BP937236.1	1
RPL10A	Rhipicephalusappendiculatus	CD792072.1	CD791255.1	CD792071.1	CD791254.1	CD778430.1	CD782831.1	CD787326.1	7
RPL10A	Sarcoptesscabiei	BG817885.1	1
RPL10A	Toxopteracitricida	CD452189.1	CD450124.1	CD450424.1	CB909826.1	CD450497.1	CD451135.1	CD451644.1	CD450928.1	CD451325.1	CD452002.1	CD451896.1	CD450546.1	12
RPL10A	Triboliumcastaneum	DT799555.1	DT776307.1	XM_970465.1	DT780812.1	DT775943.1	DT799978.1	DT788652.1	DT788988.1	DT793088.1	DT792127.1	DT801442.1	DT773207.1	DT780455.1	DT803224.1	DT791207.1	DT771096.1	DT785015.1	CB336467.1	18
RPL11	Acyrthosiphonpisum	CF587461.1	CN585027.1	CN587004.1	CN587289.1	CN754455.1	CN755588.1	CN761565.1	CN764079.1	CV845183.1	BP536948.1	BP537238.1	BP537890.1	DV740189.1	DY227412.1	BP536887.1	CN584228.1	DV745783.1	CN755691.1	CN758627.1	BP535995.1	BP537523.1	BP537525.1	DV738294.1	BP536913.1	24
RPL11	Amblyommaamericanum	CX763981.1	CX764527.1	BI273547.1	CX765119.1	4
RPL11	Artemiafranciscana	DW678163.1	1
RPL11	Boophilusmicroplus	CK174735.1	CK175187.1	CK189934.1	CK189935.1	CV436370.1	CV452915.1	CK175186.1	CV436369.1	CV443828.1	CV443829.1	CV452914.1	CK174989.1	12
RPL11	Callinectessapidus	CV224946.1	1
RPL11	Ctenocephalidesfelis	BF779728.1	DD175439.1	2
RPL11	Culicoidessonorensis	CK150925.1	CK150259.1	2
RPL11	Daphniamagna	BJ926650.1	1
RPL11	Diaprepesabbreviatus	DN200214.1	1
RPL11	Glossinamorsitansmorsitans	BX567671.1	BX568032.1	2
RPL11	Homalodiscacoagulata	DN198937.1	CO640217.1	CO640237.1	CO640209.1	CO638759.1	5
RPL11	Homarusamericanus	DV773007.1	CN952189.1	CN952190.1	3
RPL11	Hypsibiusdujardini	CK326960.1	CK326644.1	CK326915.1	3
RPL11	Litopenaeussetiferus	BE846782.1	BF024692.1	BF024547.1	3
RPL11	Litopenaeusvannamei	CK086573.1	CK086574.1	CK591889.1	CK592019.1	CK592141.1	BE188383.1	6
RPL11	Locustamigratoria	CO851031.1	CO824066.1	CO851029.1	CO844523.1	CO851030.1	CO839623.1	CO824067.1	7
RPL11	Manducasexta	BM658406.1	BG835771.1	2
RPL11	Ornithodorosporcinusporcinus	CB722430.1	CB721604.1	2
RPL11	Penaeusmonodon	CK901418.1	CK901406.1	CK901420.1	CO777267.1	4
RPL11	Plutellaxylostella	BP937372.1	BP938081.1	2
RPL11	Rhipicephalusappendiculatus	CD795689.1	CD795690.1	2
RPL11	Toxopteracitricida	CB909878.1	CB909842.1	CB855087.1	CD451813.1	CB832875.1	CD450937.1	CB814866.1	CD451900.1	CB909751.1	CD450203.1	10
RPL11	Triboliumcastaneum	DT786909.1	DT795841.1	DT775188.1	DT779598.1	DT787315.1	DT794990.1	XM_966666.1	CB334883.1	DT793916.1	DT782282.1	DT796331.1	DT805509.1	DT793921.1	13
RPL11	Tricholepisma	CV177520.1	1
RPL12	Acyrthosiphonpisum	CN585361.1	CN585558.1	CN586307.1	CN587681.1	CN754286.1	CN756889.1	CN758858.1	CN759182.1	CN760279.1	CV829542.1	CV830263.1	CV830404.1	CV831025.1	CV831249.1	CV835059.1	CV835879.1	CV837963.1	DV744983.1	DV745119.1	DV746191.1	DY226047.1	DY228021.1	DQ416025.1	CN753157.1	24
RPL12	Boophilusmicroplus	CK173192.1	CK188342.1	CK181413.1	CK190574.1	CK190573.1	CV450198.1	CK184138.1	CV450197.1	8
RPL12	Callinectessapidus	CV006526.1	CV070624.1	CV071264.1	CV161661.1	CV223899.1	CV224157.1	CV224767.1	CV479331.1	CV526715.1	CV526729.1	CV526867.1	CV528094.1	CV528101.1	CV022084.1	CV224762.1	15
RPL12	Ctenocephalidesfelis	BM057757.1	BM057866.1	BF779766.1	BF731807.1	DD175234.1	BM059441.1	BM056314.1	7
RPL12	Culicoidessonorensis	CK149970.1	1
RPL12	Daphniamagna	BJ934683.1	DW724534.1	BJ935500.1	BJ927950.1	BJ930413.1	BJ935501.1	BJ925667.1	BJ926044.1	BJ925892.1	BJ925961.1	BJ929339.1	BJ926265.1	BJ931045.1	BJ935461.1	14
RPL12	Diaprepesabbreviatus	DN199441.1	DN201069.1	2
RPL12	Homalodiscacoagulata	CO640800.1	1
RPL12	Homarusamericanus	CN853932.1	1
RPL12	Hypsibiusdujardini	CO508671.1	CO508515.1	CO508342.1	CF075688.1	CK326141.1	CO741886.1	6
RPL12	Litopenaeussetiferus	BF024363.1	1
RPL12	Litopenaeusvannamei	CK591927.1	CK570475.1	CK571987.1	CK570496.1	CK591729.1	CK570629.1	CK572524.1	CV468319.1	BF024021.1	BQ108193.1	BQ108099.1	11
RPL12	Locustamigratoria	CO847455.1	CO828314.1	CO828316.1	CO828312.1	CO847456.1	CO853351.1	CO841270.1	CO857679.1	CO853350.1	CO828315.1	CO853352.1	CO853354.1	CO828321.1	CO828318.1	CO847457.1	CO828313.1	CO828324.1	CO826903.1	CO853349.1	CO828325.1	CO828317.1	CO828319.1	CO828320.1	CO846405.1	24
RPL12	Manducasexta	BE015400.1	1
RPL12	Ornithodorosporcinusporcinus	CB722401.1	1
RPL12	Penaeusmonodon	CN654919.1	CN654920.1	CO576815.1	CN641247.1	CN654927.1	EB390330.1	CN654972.1	AW600697.1	8
RPL12	Plutellaxylostella	BP937212.1	BP937343.1	2
RPL12	Sarcoptesscabiei	BM522348.1	1
RPL12	Toxopteracitricida	CB936323.1	CD451315.1	2
RPL12	Triboliumcastaneum	CB336086.1	DN646834.1	EB752334.1	XM_970437.1	CB334917.1	CB334918.1	DN646837.1	EC010492.1	CB337182.1	DN646833.1	EB751543.1	CB336099.1	DN646836.1	EC010391.1	14
RPL12	Tricholepisma	CV177796.1	1
RPL13	Acyrthosiphonpisum	CN756217.1	CN585534.1	CN753383.1	CN585876.1	CN755121.1	CN761478.1	CV830584.1	CV836884.1	CV849504.1	CN759867.1	CN586998.1	CN586209.1	CN582904.1	CN584888.1	DV743963.1	CV832980.1	CN585672.1	CN584370.1	CN587606.1	DV745945.1	DV744112.1	DY228985.1	CN758855.1	DY228931.1	24
RPL13	Amblyommaamericanum	BF007699.1	BF007794.1	2
RPL13	Boophilusmicroplus	CK191358.1	CK191359.1	CK176076.1	CK175081.1	CK186370.1	CK175080.1	CK181557.1	CK181558.1	CV443322.1	CK177519.1	CK178841.1	CK178842.1	CK181362.1	CK181363.1	CK183359.1	CK183360.1	CK191025.1	CV443260.1	CV445430.1	CV451739.1	CK186369.1	CK189667.1	CK177518.1	CK189666.1	24
RPL13	Callinectessapidus	CV463250.1	CV223752.1	CV434422.1	CV526673.1	CV224366.1	CV021848.1	CV006384.1	CV006592.1	CV071407.1	CV224028.1	CV223803.1	CV224700.1	CV006413.1	CV162057.1	CV070746.1	CV162060.1	CV527546.1	CV161748.1	CV225058.1	CV021888.1	CV479018.1	CV462834.1	CV463002.1	CV022001.1	24
RPL13	Ctenocephalidesfelis	BF779963.1	DD175396.1	BD283106.1	3
RPL13	Culicoidessonorensis	CK150251.1	1
RPL13	Daphniamagna	BJ934113.1	BJ928049.1	BJ935939.1	BJ930150.1	BJ927100.1	BJ930869.1	BJ930395.1	BJ927723.1	BJ928151.1	BJ928099.1	BJ934114.1	11
RPL13	Diaprepesabbreviatus	DN200333.1	DN200619.1	2
RPL13	Glossinamorsitansmorsitans	DV612777.1	BX565749.1	BX565748.1	BX549369.1	BX565578.1	BX569020.1	6
RPL13	Homalodiscacoagulata	DN196233.1	DN196953.1	2
RPL13	Homarusamericanus	CN853559.1	CN853320.1	2
RPL13	Hypsibiusdujardini	CK326920.1	1
RPL13	Litopenaeussetiferus	BF024317.1	BE846813.1	BE846810.1	3
RPL13	Litopenaeusvannamei	CK592204.1	CK086577.1	CK086575.1	CK086576.1	BE188367.1	BF023982.1	BE188379.1	BQ108359.1	BQ108381.1	BQ108254.1	CV468387.1	BE188440.1	BF023844.1	CV468513.1	14
RPL13	Locustamigratoria	CO845549.1	CO862477.1	CO845550.1	CO825976.1	CO845548.1	CO862478.1	6
RPL13	Manducasexta	BF707457.1	1
RPL13	Pediculushumanus	CB887035.1	CB887514.1	2
RPL13	Penaeusmonodon	DW042783.1	CK901509.1	EB390114.1	CO576786.1	4
RPL13	Plutellaxylostella	BP938105.1	1
RPL13	Toxopteracitricida	CB855052.1	CB833234.1	CD451562.1	CD449978.1	4
RPL13	Triboliumcastaneum	DT797019.1	DT770497.1	DT797825.1	XM_962806.1	DN650178.1	DT775346.1	DT788405.1	DT774834.1	DT785428.1	DT774247.1	DT794941.1	DT795920.1	DT789427.1	DT805199.1	DT771354.1	DT786548.1	DT781279.1	DT778620.1	DT785816.1	CB335064.1	DT803565.1	CB336962.1	CB335063.1	23
RPL13A	Acyrthosiphonpisum	DV744279.1	CN761110.1	2
RPL13A	Amblyommaamericanum	BF008359.1	1
RPL13A	Anophelesfunestus	CD578360.1	1
RPL13A	Artemiafranciscana	BQ605188.1	1
RPL13A	Boophilusmicroplus	CK175445.1	CK177027.1	CK177600.1	CV437133.1	CK175444.1	CK186219.1	CK186220.1	CV448725.1	CK191374.1	CK191375.1	CV448724.1	CV446299.1	CK172972.1	CV441541.1	CV441542.1	CK172973.1	CK177601.1	CV446300.1	CV452801.1	19
RPL13A	Callinectessapidus	CV479665.1	CV070934.1	CV086872.1	3
RPL13A	Ctenocephalidesfelis	DD175477.1	BF779595.1	2
RPL13A	Culicoidessonorensis	CK150606.1	AY752827.1	CK150584.1	CK150214.1	CK150194.1	CK149687.1	6
RPL13A	Daphniamagna	BJ928956.1	1
RPL13A	Glossinamorsitansmorsitans	DV615634.1	DV606970.1	DV608520.1	DV609031.1	DV606971.1	DV608521.1	DV620942.1	BX553329.1	BX559460.1	BX567203.1	BX567223.1	BX563334.1	BX554791.1	BX554790.1	BX567202.1	BX559459.1	DV608836.1	BX553328.1	BX563333.1	BX567222.1	20
RPL13A	Homalodiscacoagulata	DN203310.1	DN198464.1	2
RPL13A	Homarusamericanus	CN853850.1	DV772782.1	2
RPL13A	Hypsibiusdujardini	CK326027.1	CK326721.1	CK326319.1	CK326199.1	CK326569.1	5
RPL13A	Ipspini	CB408224.1	CB408260.1	CB408015.1	CB407957.1	CB408456.1	CB408872.1	CB407475.1	7
RPL13A	Litopenaeussetiferus	BE846626.1	1
RPL13A	Litopenaeusvannamei	CK592169.1	BQ108129.1	2
RPL13A	Locustamigratoria	CO841068.1	CO827098.1	CO847001.1	CO827097.1	CO847002.1	CO852857.1	CO846999.1	CO827099.1	CO846649.1	CO827188.1	CO853040.1	CO846998.1	CO841069.1	CO847000.1	CO853041.1	CO827187.1	16
RPL13A	Manducasexta	BM658435.1	1
RPL13A	Ornithodorosporcinusporcinus	CB722175.1	1
RPL13A	Pediculushumanus	CB887683.1	1
RPL13A	Penaeusmonodon	EB390172.1	EB389990.1	CO777149.1	CO777152.1	CO777234.1	CK901470.1	6
RPL13A	Plutellaxylostella	BP937714.1	BP937837.1	2
RPL13A	Rhipicephalusappendiculatus	CD793103.1	1
RPL13A	Toxopteracitricida	CB832843.1	CB832854.1	2
RPL13A	Triboliumcastaneum	DT800528.1	XM_969211.1	DT792552.1	DT796766.1	DT789785.1	DT801078.1	DT791026.1	DN650301.1	DT781954.1	CB336107.1	CB336108.1	CB335763.1	CB337023.1	CB337222.1	DT800859.1	CB335832.1	DT800649.1	17
RPL13A	Tricholepisma	CV177779.1	1
RPL15	Acyrthosiphonpisum	CN582648.1	CN585305.1	CN585636.1	CN754321.1	CN758609.1	CN762708.1	CN763581.1	CN764263.1	CV833871.1	DV740617.1	DV744561.1	DV745182.1	DY228905.1	DV747029.1	DV743696.1	CN753911.1	CN582637.1	CN763481.1	CN754260.1	BP535552.1	DV738853.1	DY229407.1	DY230253.1	DV741737.1	24
RPL15	Boophilusmicroplus	CK174507.1	CK174508.1	CK181743.1	CK186499.1	CV443694.1	CV446278.1	CV446279.1	CV447512.1	CV448360.1	CV448361.1	CV451372.1	CV454788.1	CV454789.1	CK186663.1	CK186500.1	CK186664.1	CK189954.1	CK181742.1	CK175944.1	CV449719.1	CV451646.1	CV449720.1	CV453322.1	CK178945.1	24
RPL15	Callinectessapidus	CV031239.1	CV224201.1	CV224246.1	CV303082.1	CV303261.1	CV463087.1	CV463098.1	CV479997.1	CV526858.1	CV527139.1	CV528155.1	CV071191.1	CV463309.1	CV462896.1	CV071315.1	CV479687.1	CV479175.1	CV479539.1	CV022229.1	CV479474.1	CV031144.1	CV071075.1	CV479776.1	CV022133.1	24
RPL15	Ctenocephalidesfelis	BF779445.1	BM059211.1	BM059247.1	BM059227.1	4
RPL15	Culicoidessonorensis	CK150725.1	1
RPL15	Daphniamagna	BJ934349.1	BJ934350.1	BJ927701.1	BJ935579.1	BJ926272.1	BJ927009.1	BJ932695.1	BJ926378.1	BJ927995.1	BJ931079.1	BJ932979.1	BJ931263.1	BJ933138.1	13
RPL15	Diaprepesabbreviatus	DN199770.1	DN201056.1	DN199751.1	3
RPL15	Glossinamorsitansmorsitans	DV601953.1	DV602986.1	DV601954.1	DV602987.1	BX561386.1	BX563261.1	BX563260.1	BX550621.1	8
RPL15	Homalodiscacoagulata	CO644285.1	DN198068.1	CO638427.1	DN197607.1	CO641158.1	DN196625.1	6
RPL15	Homarusamericanus	DV771824.1	1
RPL15	Hypsibiusdujardini	CF076085.1	CK325880.1	CF076031.1	CF075789.1	CD449464.1	CD449338.1	CO741585.1	7
RPL15	Ipspini	CB407836.1	1
RPL15	Litopenaeusvannamei	BE188393.1	CK086578.1	CK086579.1	3
RPL15	Locustamigratoria	CO846504.1	CO846505.1	CO829078.1	CO853603.1	CO847614.1	CO847623.1	6
RPL15	Manducasexta	BF047065.1	CA798834.1	2
RPL15	Pediculushumanus	CB887645.1	CB886692.1	CB887260.1	3
RPL15	Penaeusmonodon	EB389841.1	AW600751.1	CK901440.1	3
RPL15	Plutellaxylostella	BP937607.1	AB180427.1	2
RPL15	Toxopteracitricida	CD451158.1	CB833076.1	CD451661.1	3
RPL15	Triboliumcastaneum	XM_964145.1	DT784286.1	DT770934.1	DT779623.1	DT777207.1	DT795292.1	DT771911.1	CB335201.1	DT778715.1	DT790518.1	DT772797.1	CB336446.1	DN644912.1	DN644913.1	CW958526.1	15
RPL21	Acyrthosiphonpisum	CN582903.1	CN762119.1	DV744105.1	CN585158.1	CN585759.1	CN582800.1	CN583978.1	CN584652.1	CN585195.1	CN753859.1	DV743844.1	CN582278.1	CN585581.1	CN586620.1	DV746259.1	CF588373.1	DV746357.1	CN582985.1	CN761952.1	CN761953.1	CN755705.1	CN762765.1	CN764208.1	CN760912.1	24
RPL21	Amblyommaamericanum	BF007164.1	1
RPL21	Boophilusmicroplus	CV455537.1	CV447837.1	CV455536.1	CK173011.1	CV436416.1	CK173012.1	CV447836.1	CV436417.1	8
RPL21	Ctenocephalidesfelis	BF731866.1	DD175249.1	BM056585.1	3
RPL21	Culicoidessonorensis	CK149759.1	CK150272.1	AY752828.1	CN613003.1	4
RPL21	Daphniamagna	BJ931933.1	BJ927006.1	BJ931934.1	BJ934214.1	4
RPL21	Diaprepesabbreviatus	DN200132.1	1
RPL21	Glossinamorsitansmorsitans	BX565178.1	BX561423.1	DV612236.1	BX561422.1	BX565177.1	5
RPL21	Homalodiscacoagulata	DN199116.1	1
RPL21	Homarusamericanus	CN854379.1	1
RPL21	Hypsibiusdujardini	CO508046.1	CO508410.1	CO508199.1	CO508402.1	CK326147.1	CK326053.1	CK326307.1	CK326350.1	CK326657.1	CK326951.1	CO741356.1	CK326118.1	CO741460.1	13
RPL21	Litopenaeussetiferus	BF024711.1	BF024703.1	2
RPL21	Litopenaeusvannamei	BE188340.1	BE188654.1	BQ108406.1	BQ108441.1	BQ108330.1	BE188494.1	BQ108437.1	CK592690.1	CK570781.1	9
RPL21	Locustamigratoria	CO851658.1	CO862092.1	CO825322.1	CO845292.1	CO834698.1	CO834699.1	CO848105.1	CO825323.1	CO825321.1	CO825324.1	CO845291.1	11
RPL21	Manducasexta	BM658389.1	1
RPL21	Marsupenaeusjaponicus	CI998213.1	CI998231.1	2
RPL21	Ornithodorosporcinusporcinus	CB721608.1	CB722435.1	2
RPL21	Pediculushumanus	CB887424.1	1
RPL21	Penaeusmonodon	CO408889.1	CO777156.1	CO777281.1	CO777278.1	CO576831.1	CO777352.1	CO777252.1	7
RPL21	Plutellaxylostella	AB180424.1	BP937445.1	BP937623.1	3
RPL21	Rhipicephalusappendiculatus	CD789709.1	1
RPL21	Sarcoptesscabiei	BG817668.1	BG817882.1	2
RPL21	Triboliumcastaneum	CB335577.1	CB334997.1	CB336141.1	CB337155.1	DN650749.1	CB334828.1	DN650748.1	EC010357.1	CB335968.1	DN650747.1	EC009956.1	CB334827.1	12
RPL22	Acyrthosiphonpisum	CN582968.1	CN583181.1	CN584505.1	CN762625.1	DV741668.1	DV740594.1	6
RPL22	Amblyommaamericanum	BI273541.1	1
RPL22	Ctenocephalidesfelis	BF780044.1	BD283173.1	2
RPL22	Locustamigratoria	CO826708.1	CO826709.1	CO826710.1	CO826712.1	CO835395.1	CO840820.1	CO840821.1	CO852372.1	CO852374.1	CO852377.1	CO852381.1	CO852384.1	CO862986.1	CO862987.1	CO862988.1	CO852378.1	CO840817.1	CO857011.1	CO826711.1	CO852375.1	CO852382.1	CO852373.1	22
RPL22	Plutellaxylostella	BP937599.1	1
RPL23	Acyrthosiphonpisum	BP536862.1	CF587463.1	CF588017.1	CF588348.1	CN582208.1	CN582367.1	CN582975.1	CN584306.1	CN584344.1	CN584451.1	CN586857.1	CN586991.1	CN587151.1	CN587291.1	CN587642.1	CN754134.1	CN754762.1	CN759936.1	CN762434.1	CN763701.1	CN764031.1	CV834044.1	CV836413.1	BP536912.1	24
RPL23	Amblyommaamericanum	DR766491.1	CX766709.1	CX767418.1	DR766581.1	CX765293.1	CX764917.1	CX765637.1	CX765749.1	DR766492.1	CX767107.1	10
RPL23	Boophilusmicroplus	CK192654.1	AA257896.1	2
RPL23	Culicoidessonorensis	CK150871.1	CN613481.1	CK151015.1	3
RPL23	Daphniamagna	BJ927461.1	BJ926067.1	DV075777.1	BJ927462.1	BJ928791.1	5
RPL23	Homalodiscacoagulata	CO641756.1	CO643794.1	2
RPL23	Homarusamericanus	DV774460.1	1
RPL23	Hypsibiusdujardini	CK326592.1	1
RPL23	Ipspini	CB407922.1	1
RPL23	Litopenaeussetiferus	BF024463.1	BF024660.1	BE846913.1	BE846971.1	BF024515.1	5
RPL23	Litopenaeusvannamei	BQ108358.1	CK591861.1	CK592131.1	CK592531.1	BF024122.1	BQ108388.1	BQ108324.1	BQ108003.1	CK086583.1	9
RPL23	Locustamigratoria	CO823940.1	CO850971.1	CO844466.1	3
RPL23	Manducasexta	CA483683.1	1
RPL23	Pediculushumanus	CB887662.1	1
RPL23	Penaeusmonodon	EB390202.1	CO777223.1	CO777219.1	CO777277.1	CO777151.1	CO777154.1	EB390239.1	CO576800.1	CK901434.1	CO777237.1	CK991547.1	CO777221.1	12
RPL23	Plutellaxylostella	BP937287.1	AB180421.1	2
RPL23	Rhipicephalusappendiculatus	CD796359.1	CD796358.1	2
RPL23	Toxopteracitricida	CB832782.1	CD450006.1	CD451699.1	3
RPL23	Triboliumcastaneum	XM_969267.1	DT784503.1	DN650060.1	EB751096.1	DN650061.1	EC009355.1	6
RPL23	Tricholepisma	CV177510.1	1
RPL24	Acyrthosiphonpisum	CF587533.1	CF587682.1	CN584284.1	CN586501.1	CN586512.1	CN750631.1	DV738291.1	DV738427.1	DV738773.1	DV739367.1	DV743089.1	DV743522.1	DV743615.1	DV743765.1	DV744651.1	DV744771.1	DV744953.1	DV746008.1	DV746895.1	DY228712.1	DY229571.1	DY230304.1	DV739955.1	DY229494.1	24
RPL24	Anophelesfunestus	CD577833.1	BU038946.1	2
RPL24	Boophilusmicroplus	CV447526.1	AA257897.1	2
RPL24	Ctenocephalidesfelis	BF779797.1	DD175518.1	BD282972.1	3
RPL24	Culicoidessonorensis	CK149894.1	1
RPL24	Daphniamagna	BJ932805.1	BJ932806.1	BJ927216.1	3
RPL24	Diaprepesabbreviatus	DN200735.1	1
RPL24	Glossinamorsitansmorsitans	BX562563.1	DV604844.1	DV607882.1	BX562562.1	4
RPL24	Homalodiscacoagulata	DN197563.1	DN196398.1	2
RPL24	Homarusamericanus	CN854489.1	DV772636.1	DV772660.1	3
RPL24	Ipspini	CB409065.1	1
RPL24	Litopenaeussetiferus	BF024339.1	1
RPL24	Litopenaeusvannamei	BF024038.1	1
RPL24	Locustamigratoria	CO834437.1	CO848908.1	CO845006.1	CO839930.1	CO839929.1	CO856377.1	6
RPL24	Manducasexta	BG835772.1	1
RPL24	Marsupenaeusjaponicus	AY496460.2	1
RPL24	Ornithodorosporcinusporcinus	CB721187.1	CB721895.1	2
RPL24	Pediculushumanus	CB887408.1	1
RPL24	Penaeusmonodon	EB390132.1	CN654891.1	CO576808.1	CO777290.1	CO576861.1	CO576823.1	CK901435.1	CO777153.1	8
RPL24	Plutellaxylostella	BP937199.1	BP938155.1	AB180446.1	3
RPL24	Sarcoptesscabiei	BG817751.1	1
RPL24	Toxopteracitricida	CB833072.1	CB909954.1	CB814605.1	CD451720.1	CB909972.1	5
RPL24	Triboliumcastaneum	CB336666.1	CB336871.1	DN645268.1	DN645270.1	DN645271.1	DN645272.1	EC009504.1	EC010886.1	EC010890.1	XM_961355.1	DT782168.1	CB335257.1	DT770898.1	DT780331.1	DN645269.1	EC010209.1	DT778187.1	17
RPL27	Acyrthosiphonpisum	DV741962.1	CN584974.1	DY229639.1	DY229899.1	DV745351.1	CF587771.1	CN585363.1	CF588016.1	CV848281.1	CN755659.1	CN760783.1	CN761793.1	CN584530.1	CV830318.1	CN587305.1	CN760992.1	CN583065.1	DY228052.1	DQ413202.1	DY227167.1	DV746073.1	DV739180.1	DY229130.1	CN584618.1	24
RPL27	Ctenocephalidesfelis	BM059445.1	1
RPL27	Diaprepesabbreviatus	DN199586.1	1
RPL27	Glossinamorsitansmorsitans	DV619789.1	1
RPL27	Locustamigratoria	CO826985.1	CO840974.1	CO846579.1	CO852801.1	CO852802.1	5
RPL27	Manducasexta	BG835752.1	1
RPL27	Plutellaxylostella	BP937989.1	AB180435.1	2
RPL27	Toxopteracitricida	CB832778.1	CD450016.1	CB854988.1	3
RPL27	Triboliumcastaneum	CB334860.1	CB334859.1	CB336416.1	XM_963979.1	CB336365.1	DN651948.1	DN651949.1	EC010125.1	EC010667.1	DN651947.1	EC010952.1	11
RPL3	Acyrthosiphonpisum	CN586376.1	CV846788.1	DY225631.1	CN587157.1	CV831921.1	DV745897.1	CN760214.1	CN586831.1	DV740058.1	CN587299.1	CV845854.1	DV744546.1	CN585476.1	DY223423.1	CV846608.1	DY227582.1	CF588400.1	CN582434.1	DV741095.1	CN586063.1	DY228392.1	CN584683.1	DV738917.1	CN751129.1	24
RPL3	Amblyommaamericanum	CX765805.1	CX765181.1	CX765230.1	CX765660.1	CX765674.1	DR766662.1	6
RPL3	Amblyommavariegatum	BM291176.1	BM292743.1	BM291502.1	BM291950.1	BM292394.1	BM290237.1	BM291074.1	BM291657.1	BM290537.1	BM292492.1	BM292590.1	BM290407.1	12
RPL3	Artemiafranciscana	BQ605192.1	1
RPL3	Boophilusmicroplus	CK180689.1	CK191263.1	CV457425.1	CK191262.1	CK178871.1	CK178870.1	CV438948.1	CK180688.1	CV444217.1	CV438947.1	CV444216.1	CV457424.1	CV441346.1	13
RPL3	Callinectessapidus	CV479047.1	CV479078.1	2
RPL3	Ctenocephalidesfelis	BF779789.1	DD175513.1	2
RPL3	Daphniamagna	DY037377.1	DV075845.1	BJ932835.1	BJ932836.1	BJ936045.1	BJ928012.1	BJ934777.1	7
RPL3	Glossinamorsitansmorsitans	DV619153.1	DV615593.1	DV606739.1	DV606549.1	DV613512.1	DV619751.1	DV606738.1	DV612561.1	DV606548.1	BX565269.1	BX553343.1	BX554462.1	BX554461.1	BX555566.1	BX565268.1	BX555565.1	BX568364.1	BX553342.1	BX555978.1	BX559912.1	BX568363.1	BX559911.1	BX565827.1	BX554558.1	24
RPL3	Homalodiscacoagulata	CO639374.1	CO638022.1	CO638174.1	CF195238.1	CO636430.1	CO642778.1	CO639389.1	CO637519.1	8
RPL3	Homarusamericanus	DV774824.1	DV772394.1	DV774654.1	3
RPL3	Ipspini	CB407979.1	1
RPL3	Litopenaeussetiferus	BF024676.1	1
RPL3	Litopenaeusvannamei	CK086585.1	CK591321.1	CK086586.1	BQ108229.1	BQ108327.1	BQ108297.1	CK572514.1	CK591539.1	CV468166.1	9
RPL3	Locustamigratoria	CO851978.1	CO862410.1	CO835007.1	CO825864.1	CO851977.1	CO862412.1	CO862409.1	CO862411.1	CO845510.1	CO862414.1	CO840467.1	CO845507.1	12
RPL3	Manducasexta	CA798744.1	1
RPL3	Marsupenaeusjaponicus	CI997505.1	1
RPL3	Ornithodorosporcinusporcinus	CB721191.1	CB721898.1	2
RPL3	Pediculushumanus	CB887596.1	CB887016.1	CB886864.1	CB887259.1	4
RPL3	Penaeusmonodon	EB389871.1	CO576804.1	EB389697.1	EB390188.1	CN654949.1	EB390027.1	CO576775.1	CO777161.1	AW600673.1	CK901501.1	CO777263.1	11
RPL3	Plutellaxylostella	BP937170.1	BP937861.1	BP937577.1	BP937807.1	4
RPL3	Rhipicephalusappendiculatus	CD794172.1	CD788865.1	CD781354.1	CD787398.1	CD781164.1	CD788307.1	CD783149.1	CD781165.1	CD781355.1	CD794173.1	CD793728.1	CD783150.1	CD787321.1	CD783523.1	CD787088.1	CD783524.1	16
RPL3	Toxopteracitricida	CB833016.1	CD451605.1	CD452035.1	3
RPL3	Triboliumcastaneum	XM_966782.1	DT782693.1	DT794497.1	DT792040.1	DT789476.1	DT777777.1	DT794133.1	DT787243.1	DT787208.1	DT772669.1	DT778238.1	DT777267.1	DT805355.1	DT802793.1	DT798146.1	DT771669.1	DT795482.1	DT804277.1	DT801522.1	DT786888.1	20
RPL31	Acyrthosiphonpisum	DY228922.1	CF546505.1	CF546506.1	CN582940.1	CN583919.1	CN584159.1	CN585100.1	CN585457.1	CN585635.1	CN585768.1	CN585879.1	CN586438.1	CN586621.1	CN751664.1	CN753660.1	CN763981.1	CV830234.1	BP535713.1	BP535745.1	BP535750.1	BP535940.1	BP536007.1	BP536237.1	BP536447.1	24
RPL31	Anophelesfunestus	CD578020.1	1
RPL31	Artemiafranciscana	BQ605193.1	1
RPL31	Boophilusmicroplus	CK172990.1	1
RPL31	Ctenocephalidesfelis	BM059496.1	1
RPL31	Culicoidessonorensis	CK150146.1	1
RPL31	Daphniamagna	BJ933190.1	BJ926076.1	BJ929612.1	BJ927086.1	BJ927537.1	BJ926367.1	6
RPL31	Diaprepesabbreviatus	DN200437.1	DN200007.1	2
RPL31	Glossinamorsitansmorsitans	BX566361.1	1
RPL31	Homarusamericanus	CN950407.1	1
RPL31	Hypsibiusdujardini	CK326299.1	CK326499.1	CO741277.1	CO741511.1	CO741860.1	5
RPL31	Litopenaeussetiferus	BF024330.1	BF024342.1	BE846824.1	BE846933.1	4
RPL31	Litopenaeusvannamei	CK086587.1	CK086588.1	CV468340.1	3
RPL31	Locustamigratoria	CO830821.1	CO847807.1	2
RPL31	Manducasexta	BE015609.1	1
RPL31	Ornithodorosporcinusporcinus	CB722144.1	1
RPL31	Penaeusmonodon	CK901422.1	CO576771.1	CO777229.1	3
RPL31	Plutellaxylostella	BP937786.1	AB180412.1	BP937503.1	3
RPL31	Sarcoptesscabiei	BM522306.1	1
RPL31	Toxopteracitricida	CB833287.1	1
RPL31	Triboliumcastaneum	CB336342.1	XM_969233.1	DT775609.1	DN650806.1	EC010300.1	DT771437.1	DT800072.1	CB336341.1	8
RPL32	Acyrthosiphonpisum	CN584701.1	CN584835.1	CN758149.1	CN761781.1	CV829815.1	CV836897.1	CV837385.1	CV845590.1	DV743697.1	DV744156.1	DV746346.1	DY229467.1	CN750868.1	DV746651.1	DQ413225.1	CN585960.1	DV745636.1	CN753025.1	DY227121.1	CN754871.1	DV741905.1	DV744278.1	CN582891.1	CN584961.1	24
RPL32	Amblyommaamericanum	DT044196.1	CX766116.1	CX767456.1	3
RPL32	Anophelesfunestus	CD577908.1	1
RPL32	Boophilusmicroplus	CV457402.1	1
RPL32	Callinectessapidus	CV527289.1	1
RPL32	Ctenocephalidesfelis	BM059257.1	BF779634.1	DD175492.1	BM059255.1	4
RPL32	Culicoidessonorensis	CK150627.1	CK150727.1	CN613042.1	3
RPL32	Daphniamagna	BJ928224.1	BJ933365.1	BJ933366.1	BJ936352.1	BJ927111.1	BJ930146.1	BJ927678.1	BJ926849.1	BJ928404.1	9
RPL32	Eurydicepulchra	CO157254.1	1
RPL32	Glossinamorsitansmorsitans	BX548280.1	BX556708.1	2
RPL32	Homalodiscacoagulata	DN198383.1	DN197405.1	2
RPL32	Homarusamericanus	CN853490.1	DV774379.1	2
RPL32	Hypsibiusdujardini	CF544409.1	CF544496.1	CK326510.1	CK326822.1	CO508173.1	CO508363.1	CO741100.1	CO741969.1	CO741509.1	9
RPL32	Ipspini	CB407872.1	CB409035.1	CB408964.1	3
RPL32	Litopenaeussetiferus	BF024479.1	BF024493.1	BE846476.1	3
RPL32	Litopenaeusvannamei	BQ108375.1	CX535942.1	BE188426.1	BQ108085.1	BQ108075.1	BQ108475.1	BQ108187.1	BQ108525.1	BE188601.1	BQ108049.1	BE188604.1	11
RPL32	Locustamigratoria	CO832638.1	CO832639.1	CO832640.1	CO842999.1	CO843000.1	CO849771.1	CO849772.1	CO849773.1	CO832641.1	CO843001.1	CO849770.1	11
RPL32	Manducasexta	BF046982.1	1
RPL32	Marsupenaeusjaponicus	CI998304.1	AU175499.1	2
RPL32	Ornithodorosporcinusporcinus	CB721506.1	1
RPL32	Pediculushumanus	CB887372.1	1
RPL32	Penaeusmonodon	AI770255.1	EB389479.1	CO777236.1	3
RPL32	Plutellaxylostella	BP938063.1	AB180441.1	BP937311.1	3
RPL32	Rhipicephalusappendiculatus	CD786180.1	CD788496.1	2
RPL32	Sarcoptesscabiei	BM522024.1	BM522310.1	2
RPL32	Toxopteracitricida	CD450593.1	CD452036.1	CD452314.1	CB936346.1	CD451176.1	CB832987.1	6
RPL32	Triboliumcastaneum	CB336092.1	CB336819.1	DT794325.1	XM_964471.1	DT782503.1	DT778060.1	CB336091.1	CB336471.1	DT793540.1	9
RPL34	Acyrthosiphonpisum	CF587819.1	CF587890.1	CF588252.1	CN582793.1	CN585126.1	CN585245.1	CN585954.1	CN587508.1	CN749807.1	CN758796.1	CN758840.1	CV832907.1	CV848043.1	DV738390.1	DV738666.1	DV739000.1	DV739159.1	DV739461.1	DV739557.1	DV739574.1	DV740038.1	DV740401.1	DV741850.1	DV742395.1	24
RPL34	Amblyommaamericanum	BF008633.1	1
RPL34	Artemiafranciscana	BQ605195.1	1
RPL34	Boophilusmicroplus	CK175234.1	1
RPL34	Ctenocephalidesfelis	BF779762.1	DD175455.1	2
RPL34	Daphniamagna	BJ927385.1	BJ932803.1	BJ934936.1	BJ926342.1	BJ929469.1	BJ931060.1	6
RPL34	Eurydicepulchra	CO157202.1	1
RPL34	Glossinamorsitansmorsitans	DV609379.1	DV609380.1	BX567611.1	BX567610.1	4
RPL34	Hypsibiusdujardini	CF544373.1	CF544725.1	CK325818.1	CO741775.1	4
RPL34	Litopenaeussetiferus	BF024715.1	1
RPL34	Litopenaeusvannamei	BF024056.1	BF024047.1	CV468155.1	3
RPL34	Locustamigratoria	CO823005.1	CO850677.1	CO843949.1	3
RPL34	Manducasexta	CA798745.1	CA798778.1	CA798923.1	3
RPL34	Marsupenaeusjaponicus	AU176186.1	1
RPL34	Penaeusmonodon	CO777337.1	CO777259.1	CO576856.1	CO576824.1	CO777412.1	5
RPL34	Plutellaxylostella	BP937473.1	BP938056.1	2
RPL34	Rhipicephalusappendiculatus	CD791559.1	CD791560.1	2
RPL34	Triboliumcastaneum	CB335669.1	CB336711.1	XM_965444.1	CB336848.1	4
RPL34	Tricholepisma	CV177541.1	1
RPL35	Acyrthosiphonpisum	DV744483.1	CN753263.1	DV740657.1	CV828963.1	CV829579.1	CV834612.1	CV835139.1	CV836116.1	CV836501.1	DV738608.1	DV740700.1	DV741164.1	DV742690.1	DV744539.1	DV746403.1	DV751757.1	DV739946.1	DV740028.1	DV745185.1	DV742124.1	DY227240.1	DV741352.1	DY227101.1	CN586380.1	24
RPL35	Amblyommaamericanum	CX765425.1	CX764873.1	BF008537.1	3
RPL35	Culicoidessonorensis	CK149958.1	1
RPL35	Daphniamagna	BJ927857.1	1
RPL35	Homalodiscacoagulata	DN197366.1	1
RPL35	Homarusamericanus	CN950217.1	1
RPL35	Hypsibiusdujardini	CK326220.1	CK326233.1	CK326763.1	CO508540.1	CO508704.1	5
RPL35	Litopenaeussetiferus	BF049595.1	BE846847.1	2
RPL35	Litopenaeusvannamei	BF024019.1	BF023946.1	BQ108465.1	BQ108467.1	BF023874.1	BE188364.1	6
RPL35	Locustamigratoria	CO850212.1	CO850211.1	CO838926.1	CO822205.1	CO848914.1	5
RPL35	Manducasexta	BE015602.1	1
RPL35	Marsupenaeusjaponicus	AU175612.1	1
RPL35	Penaeusmonodon	CK901415.1	EB389926.1	AW600702.1	3
RPL35	Plutellaxylostella	AB180418.1	BP937674.1	2
RPL35	Toxopteracitricida	CB814687.1	1
RPL35	Triboliumcastaneum	DN647524.1	EB749238.1	XM_965762.1	CB336835.1	CB336470.1	CB336019.1	CB336834.1	7
RPL35A	Acyrthosiphonpisum	CF587834.1	CN583387.1	CN584351.1	CN586140.1	CN587037.1	CN764318.1	CV832438.1	CV832809.1	CV837898.1	DV738477.1	DV740446.1	DV741260.1	DV741670.1	DV742605.1	DV744223.1	DY230401.1	CN584870.1	DV742277.1	DV738947.1	DY228691.1	CN751516.1	DY227069.1	CV834433.1	CV834849.1	24
RPL35A	Amblyommaamericanum	BF007933.1	BF008543.1	2
RPL35A	Artemiafranciscana	BQ605196.1	1
RPL35A	Ctenocephalidesfelis	BM059326.1	1
RPL35A	Culicoidessonorensis	CK149791.1	CK150230.1	CK150870.1	AY752830.1	4
RPL35A	Daphniamagna	BJ927532.1	BJ927603.1	BJ927901.1	BJ932372.1	BJ932373.1	BJ933863.1	BJ928185.1	BJ929720.1	DV075820.1	DY037321.1	10
RPL35A	Glossinamorsitansmorsitans	DV600789.1	DV600790.1	DV613303.1	3
RPL35A	Homalodiscacoagulata	DN198707.1	DN199155.1	DN197761.1	3
RPL35A	Litopenaeussetiferus	BF024656.1	1
RPL35A	Litopenaeusvannamei	CK086589.1	BF023970.1	2
RPL35A	Locustamigratoria	CO819997.1	CO819999.1	CO820002.1	CO842561.1	CO849353.1	CO849355.1	CO859174.1	CO842564.1	CO849354.1	CO859173.1	CO842562.1	CO819998.1	CO837964.1	CO854663.1	CO849352.1	CO837966.1	CO820001.1	17
RPL35A	Pediculushumanus	CB886925.1	1
RPL35A	Penaeusmonodon	DW042779.1	CK901457.1	DW042867.1	3
RPL35A	Plutellaxylostella	BP937566.1	1
RPL35A	Toxopteracitricida	CB814540.1	CD450193.1	CB909964.1	3
RPL35A	Triboliumcastaneum	DT777563.1	DT775663.1	DT787123.1	XM_963996.1	CB336597.1	DT800617.1	CB336598.1	DT797577.1	DT791035.1	CB335120.1	10
RPL36	Acyrthosiphonpisum	CN761728.1	CN756553.1	CN753874.1	CN586192.1	CN586924.1	CN587123.1	CV831474.1	DV746061.1	CN586878.1	CN585642.1	DY229838.1	DY230238.1	CF587730.1	DV743528.1	DV746920.1	CN761800.1	CN761801.1	CF587566.1	DY223541.1	DY225867.1	CV836506.1	CN583148.1	DY227184.1	CN757663.1	24
RPL36	Amblyommaamericanum	BF008580.1	1
RPL36	Ctenocephalidesfelis	BF779729.1	DD175440.1	2
RPL36	Culicoidessonorensis	CN613542.1	CK149775.1	AY752831.1	CK150589.1	CK150130.1	5
RPL36	Daphniamagna	BJ936486.1	BJ929140.1	BJ931264.1	BJ936485.1	BJ929435.1	5
RPL36	Homalodiscacoagulata	DN203571.1	1
RPL36	Homarusamericanus	DV774764.1	CN853904.1	2
RPL36	Hypsibiusdujardini	CF075708.1	CK326542.1	CO508256.1	CO508505.1	CO742029.1	5
RPL36	Ipspini	CB408450.1	CB408334.1	2
RPL36	Litopenaeussetiferus	BE846552.1	1
RPL36	Litopenaeusvannamei	BE188531.1	1
RPL36	Locustamigratoria	CO844756.1	CO848656.1	2
RPL36	Ornithodorosporcinusporcinus	CB721648.1	CB722474.1	2
RPL36	Penaeusmonodon	CN641250.1	1
RPL36	Plutellaxylostella	BP937513.1	AB180419.1	BP938179.1	3
RPL36	Toxopteracitricida	CD451761.1	1
RPL36	Triboliumcastaneum	0
RPL36	Tricholepisma	CV177464.1	CV177513.1	2
RPL36A	Acyrthosiphonpisum	CF587508.1	CF588273.1	CN582262.1	CN583280.1	CN584154.1	CN585149.1	CN586448.1	CN749300.1	CN750650.1	CN750655.1	CN752741.1	CN759984.1	CV829749.1	CV829819.1	CV849447.1	BP535921.1	BP536414.1	BP536415.1	BP536682.1	BP537220.1	BP537472.1	BP537531.1	BP537532.1	DV738476.1	24
RPL36A	Amblyommaamericanum	BF008205.1	BF008195.1	BF008190.1	BF008200.1	4
RPL36A	Ctenocephalidesfelis	BF779619.1	DD175487.1	2
RPL36A	Daphniamagna	BJ928337.1	BJ928393.1	BJ932913.1	3
RPL36A	Diaprepesabbreviatus	DN200026.1	1
RPL36A	Homarusamericanus	DV771573.1	1
RPL36A	Hypsibiusdujardini	CK326699.1	CK326219.1	CF075996.1	CF075784.1	CF544469.1	CD449262.1	CO741873.1	CO741828.1	8
RPL36A	Litopenaeussetiferus	BE846607.1	BF024595.1	BF024596.1	BE846935.1	4
RPL36A	Litopenaeusvannamei	BF023834.1	CK592245.1	CK592105.1	CK591911.1	BF024162.1	BF024115.1	CK086591.1	CK592583.1	CV468572.1	CK592761.1	10
RPL36A	Locustamigratoria	CO863191.1	CO846678.1	CO840997.1	3
RPL36A	Manducasexta	BM658446.1	1
RPL36A	Pediculushumanus	CB886752.1	1
RPL36A	Penaeusmonodon	CO576781.1	CO408869.1	CO777165.1	CK901409.1	CO777158.1	CO777260.1	CO777334.1	CO777274.1	8
RPL36A	Plutellaxylostella	BP937122.1	AB180409.1	BP937498.1	BP937161.1	4
RPL36A	Rhipicephalusappendiculatus	CD781010.1	1
RPL36A	Toxopteracitricida	CB855099.1	CD450562.1	2
RPL36A	Triboliumcastaneum	XM_968530.1	CB335848.1	CB335994.1	CB336846.1	CB336164.1	CB336165.1	CB336773.1	CW951931.1	CW954512.1	DT781085.1	CB335572.1	11
RPL36A	Tricholepisma	CV177804.1	CV177825.1	2
RPL37	Acyrthosiphonpisum	CN761908.1	CF587709.1	CF587860.1	CN582260.1	CN583048.1	CN584564.1	CN584884.1	CN585332.1	CN585690.1	CN587014.1	CN587683.1	CN750886.1	CN754344.1	CN755183.1	CN758967.1	CN760041.1	CN761388.1	CN761474.1	CN761623.1	CN761743.1	CN761744.1	CN763051.1	CN763263.1	CV830103.1	24
RPL37	Amblyommaamericanum	BF007247.1	1
RPL37	Ctenocephalidesfelis	BM056683.1	1
RPL37	Culicoidessonorensis	CK150572.1	1
RPL37	Daphniamagna	BJ928576.1	BJ928577.1	2
RPL37	Glossinamorsitansmorsitans	BX561992.1	BX561993.1	2
RPL37	Homalodiscacoagulata	DN196836.1	1
RPL37	Hypsibiusdujardini	CK326169.1	CK326231.1	CO507925.1	CO508682.1	CO741133.1	5
RPL37	Litopenaeussetiferus	BE846683.1	BF024589.1	BE846489.1	BF024532.1	BF024481.1	BF024385.1	6
RPL37	Litopenaeusvannamei	BQ108318.1	BQ108371.1	BE188390.1	BE188464.1	BE188542.1	CK592753.1	CV468570.1	CK591589.1	8
RPL37	Locustamigratoria	CO834191.1	CO844714.1	CO844715.1	CO844720.1	CO844713.1	CO851237.1	CO844716.1	CO844719.1	CO851236.1	9
RPL37	Marsupenaeusjaponicus	AU175461.1	AU176332.1	AU175397.1	3
RPL37	Pediculushumanus	CB887526.1	1
RPL37	Penaeusmonodon	CO777403.1	CO777177.1	CO408862.1	3
RPL37	Plutellaxylostella	AB180422.1	BP937462.1	2
RPL37	Toxopteracitricida	CB833088.1	1
RPL37	Triboliumcastaneum	CB336933.1	DT783547.1	DN651047.1	EC009415.1	XM_964557.1	CB336406.1	DT777122.1	7
RPL37A	Acyrthosiphonpisum	CN584915.1	CN749282.1	CN750717.1	CN753020.1	CN756896.1	CN760392.1	CV832090.1	CV848864.1	DV741440.1	DV741833.1	DV743519.1	DV745907.1	DV746580.1	DV749087.1	DY224670.1	DY227944.1	DY229395.1	CN583680.1	DQ413220.1	CN585803.1	CN763812.1	DV744147.1	DV741583.1	DV742986.1	24
RPL37A	Amblyommaamericanum	BF008520.1	1
RPL37A	Boophilusmicroplus	CK177858.1	1
RPL37A	Ctenocephalidesfelis	BM059434.1	BF731816.1	DD175238.1	BF780016.1	DD175359.1	5
RPL37A	Culicoidessonorensis	CN612872.1	1
RPL37A	Daphniamagna	BJ926580.1	BJ927062.1	BJ930074.1	BJ932722.1	BJ936160.1	BJ931361.1	6
RPL37A	Glossinamorsitansmorsitans	BX548357.1	BX561188.1	DV612937.1	BX548358.1	BX561419.1	BX568174.1	6
RPL37A	Homalodiscacoagulata	DN199001.1	1
RPL37A	Hypsibiusdujardini	CF544383.1	CO507952.1	CO508196.1	CO508583.1	CO508597.1	CO741373.1	CO741111.1	CO741469.1	CO741528.1	9
RPL37A	Litopenaeussetiferus	BF024646.1	BF024486.1	BE846613.1	3
RPL37A	Litopenaeusvannamei	BQ108322.1	CK592173.1	CK592582.1	BQ108510.1	CK572289.1	5
RPL37A	Locustamigratoria	CO845854.1	CO852333.1	2
RPL37A	Marsupenaeusjaponicus	AU176295.1	AU175780.1	2
RPL37A	Pediculushumanus	CB886873.1	1
RPL37A	Penaeusmonodon	DW042652.1	EB390021.1	CO576796.1	CO576829.1	CN654922.1	CN654933.1	6
RPL37A	Plutellaxylostella	BP937684.1	AB180430.1	BP937773.1	3
RPL37A	Sarcoptesscabiei	BG817743.1	1
RPL37A	Toxopteracitricida	CB814641.1	CD450962.1	CD451945.1	3
RPL37A	Triboliumcastaneum	XM_966781.1	CB334817.1	CB334818.1	3
RPL38	Acyrthosiphonpisum	CF588148.1	CN582145.1	CN586815.1	CN750370.1	CN754903.1	CN755075.1	CN757487.1	CN757488.1	CN758700.1	CN759447.1	CN762137.1	CN762138.1	CN763870.1	CV846293.1	BP537676.1	DV739147.1	DV741663.1	DV741941.1	DY229819.1	DY230168.1	DV743990.1	CN751857.1	DV740321.1	CN752898.1	24
RPL38	Artemiafranciscana	BQ605197.1	1
RPL38	Daphniamagna	BJ926156.1	BJ926940.1	BJ927939.1	BJ927944.1	BJ931452.1	BJ936508.1	BJ935411.1	7
RPL38	Homarusamericanus	CN853304.1	1
RPL38	Hypsibiusdujardini	CO508670.1	CO741803.1	CO741131.1	3
RPL38	Litopenaeussetiferus	BF024517.1	BE846767.1	2
RPL38	Litopenaeusvannamei	BF024208.1	BQ108060.1	CK592413.1	BQ108141.1	CV468688.1	BE188647.1	BF024210.1	7
RPL38	Locustamigratoria	CO844582.1	CO851085.1	2
RPL38	Marsupenaeusjaponicus	AU176260.1	AU176130.1	2
RPL38	Plutellaxylostella	BP938055.1	AB180440.1	2
RPL38	Toxopteracitricida	CD451560.1	CD452051.1	2
RPL38	Triboliumcastaneum	CB335312.1	CB335326.1	CB335327.1	CB336022.1	CB336023.1	XM_965835.1	DN651326.1	EC009765.1	8
RPL39	Acyrthosiphonpisum	CN582679.1	CN584150.1	CN584288.1	CN584707.1	CN585117.1	CN586449.1	CN586775.1	CN748955.1	CN749065.1	CN750175.1	CN754843.1	CN755366.1	CN757468.1	CN757652.1	CN760481.1	CN762236.1	CN762589.1	CV832832.1	CV833814.1	CV849699.1	BP535982.1	BP536069.1	BP536406.1	BP537899.1	24
RPL39	Amblyommaamericanum	BF007846.1	BF007044.1	BF007786.1	3
RPL39	Culicoidessonorensis	CK150795.1	1
RPL39	Daphniamagna	BJ929220.1	BJ933784.1	2
RPL39	Diaprepesabbreviatus	DN200441.1	1
RPL39	Homarusamericanus	CN951369.1	1
RPL39	Hypsibiusdujardini	CF075920.1	CK326505.1	CK326625.1	CO508569.1	CO741679.1	5
RPL39	Ipspini	CB408751.1	CB407702.1	2
RPL39	Litopenaeussetiferus	BF024466.1	1
RPL39	Litopenaeusvannamei	CK592228.1	BQ108014.1	BE188318.1	3
RPL39	Locustamigratoria	CO843717.1	CO842908.1	CO842909.1	CO838276.1	4
RPL39	Manducasexta	BG835808.1	1
RPL39	Marsupenaeusjaponicus	AU175873.1	AU175233.1	AU175477.1	AU175480.1	AU175290.1	5
RPL39	Penaeusmonodon	CO576785.1	CO576790.1	CO576830.1	CO777255.1	CO777256.1	5
RPL39	Plutellaxylostella	BP937877.1	AB180408.1	2
RPL39	Toxopteracitricida	CD451261.1	1
RPL39	Triboliumcastaneum	DN651557.1	EC009133.1	XM_963116.1	3
RPL39	Tricholepisma	CV177415.1	CV177742.1	2
RPL40	Acyrthosiphonpisum	CF546475.1	CN584610.1	CN586439.1	CN753037.1	CV830698.1	CV838396.1	CV838602.1	DV740732.1	DV743463.1	DV746911.1	DV746984.1	DV747061.1	DV747228.1	DV747233.1	DV747419.1	DY226314.1	DY229245.1	DV745018.1	DV739174.1	DV745717.1	DV740277.1	DQ413222.1	DY230145.1	CN584445.1	24
RPL40	Amblyommaamericanum	CX764309.1	BF008243.1	BF007089.1	BF008328.1	BF008481.1	BF007857.1	CX765930.1	DR766590.1	BF007874.1	9
RPL40	Amblyommavariegatum	BM290589.1	BM289560.1	BM289882.1	BM291592.1	BM291818.1	BM292613.1	BM292659.1	BM292842.1	BM293106.1	BM290087.1	BM290682.1	BM290739.1	BM291219.1	13
RPL40	Anophelesfunestus	CD578351.1	1
RPL40	Artemiafranciscana	BQ605315.1	BQ605272.1	X74405.1	L19056.1	4
RPL40	Boophilusmicroplus	CK181130.1	CV449306.1	CV449307.1	CV452680.1	CK182934.1	CK182935.1	CK188418.1	CK188419.1	CV455594.1	CK181129.1	CV455595.1	CK174765.1	CK178989.1	U92730.1	14
RPL40	Ctenocephalidesfelis	BF779471.1	BM059189.1	BM059203.1	BM057190.1	BM059473.1	BF779870.1	DD175543.1	BD283032.1	BM059529.1	BF779698.1	DD175428.1	BF780025.1	12
RPL40	Culicoidessonorensis	CK150261.1	CK150059.1	CK149757.1	CK150367.1	CN612591.1	AY752852.1	AY752853.1	CK150604.1	AY752793.1	CK150226.1	CK150141.1	CK149631.1	12
RPL40	Daphniamagna	BJ930192.1	BJ936299.1	BJ925857.1	BJ926440.1	BJ930182.1	BJ932637.1	BJ932920.1	BJ935528.1	BJ936326.1	BJ932921.1	BJ930109.1	11
RPL40	Diaprepesabbreviatus	DN200158.1	1
RPL40	Glossinamorsitansmorsitans	BX557465.1	DV611378.1	DV615023.1	DV618452.1	BX557507.1	BX557506.1	6
RPL40	Homalodiscacoagulata	CO640581.1	CF194973.1	CO636170.1	CO637354.1	CO637745.1	CO638028.1	CO638304.1	CO638334.1	CO639030.1	CO639104.1	CO640093.1	CO640552.1	CO640650.1	CO640899.1	CO640931.1	CO641495.1	CO641880.1	CO642048.1	CO642062.1	CO642822.1	CO643086.1	CO643137.1	CO643907.1	DN198057.1	24
RPL40	Homarusamericanus	DV773597.1	DV771213.1	DV772687.1	CN853475.1	DV771037.1	DV774911.1	DV772090.1	DV774629.1	DV774131.1	DV771159.1	DV773576.1	AH003570.1	L22645.1	L22644.1	14
RPL40	Hypsibiusdujardini	CF075769.1	CO507936.1	CD449275.1	CD449301.1	CD449808.1	CD449846.1	CF076002.1	CF076088.1	CF544320.1	CF544416.1	CF544661.1	CK326389.1	CK326799.1	CK326950.1	CO508081.1	CO508266.1	CO741323.1	CD449401.1	CK326618.1	CF544187.1	CK326251.1	CK326673.1	CK326731.1	CO508127.1	24
RPL40	Ipspini	CB408263.1	CB407683.1	CB409032.1	3
RPL40	Litopenaeussetiferus	BF024407.1	BE846880.1	BF024399.1	BF024304.1	BE846460.1	5
RPL40	Litopenaeusvannamei	CK591715.1	CK592410.1	CK592088.1	BQ108457.1	BQ107963.1	CV468675.1	BQ107969.1	CK572790.1	BQ108471.1	BQ108258.1	CK591739.1	CK571647.1	CK591860.1	CK570630.1	CK570640.1	CK800763.1	BQ108517.1	17
RPL40	Locustamigratoria	CO847449.1	CO852627.1	CO853195.1	CO853196.1	CO853198.1	CO853199.1	CO853200.1	CO853201.1	CO853335.1	CO853336.1	CO863488.1	CO853334.1	CO847450.1	CO847250.1	CO853204.1	CO848791.1	CO847451.1	CO828305.1	CO853203.1	CO853197.1	CO846277.1	CO836069.1	CO836070.1	CO857553.1	24
RPL40	Manducasexta	BF707450.1	BI262627.1	U61404.1	BF046876.1	X53524.1	5
RPL40	Marsupenaeusjaponicus	AU175596.1	CI997639.1	AY695937.1	3
RPL40	Ornithodorosporcinusporcinus	CB721210.1	CB721900.1	CB721916.1	3
RPL40	Pediculushumanus	CB887368.1	CB887574.1	CB886997.1	CB887053.1	CB887059.1	CB887261.1	CB887405.1	CB887533.1	CB887577.1	CB887739.1	CB887076.1	11
RPL40	Penaeusmonodon	AW600779.1	CK901458.1	BF361519.1	CK901433.1	CK991500.1	CK901447.1	CK901456.1	CO408878.1	CO576841.1	AI253823.1	CN641233.1	AW661689.1	CO408887.1	CO408880.1	14
RPL40	Plutellaxylostella	BP938190.1	BP937381.1	BP938220.1	AB180455.1	BP938133.1	BP937894.1	BP937899.1	7
RPL40	Rhipicephalusappendiculatus	CD792045.1	CD792853.1	CD781691.1	CD784468.1	CD785299.1	CD785341.1	CD788214.1	CD788258.1	CD789367.1	CD790792.1	CD790891.1	CD791112.1	CD791431.1	CD791765.1	CD792028.1	CD792209.1	CD792342.1	CD794049.1	CD794919.1	CD795092.1	CD795775.1	CD796303.1	CD796783.1	CD780227.1	24
RPL40	Sarcoptesscabiei	BM521941.1	1
RPL40	Toxopteracitricida	CD450512.1	CB855169.1	CD452135.1	CB832701.1	CD452011.1	CB814556.1	CB855004.1	CD450384.1	CD450669.1	9
RPL40	Triboliumcastaneum	DN651788.1	DN651789.1	EB752532.1	EC009631.1	XM_963426.1	CB336330.1	CB337243.1	DT777507.1	CB337244.1	DT786061.1	DT777579.1	DT777546.1	DN646740.1	DN646742.1	DN646745.1	DN646746.1	DN646747.1	DN646748.1	DN646749.1	DN646750.1	20
RPL40	Tricholepisma	CV177410.1	CV177452.1	2
RPLP0	Acyrthosiphonpisum	DQ413217.1	CN586920.1	CV845112.1	DY224871.1	DY230355.1	CN583113.1	DY228470.1	CN585617.1	CN758563.1	CN584513.1	CN582143.1	DY228001.1	CN583419.1	CN583440.1	CN754432.1	CN754998.1	DV739725.1	CN756579.1	18
RPLP0	Amblyommaamericanum	DT044118.1	BF008191.1	BF008196.1	BF007267.1	BF008199.1	BF008560.1	BF008410.1	BF008204.1	CX765821.1	BF007561.1	BF007887.1	BF008611.1	BF008363.1	BF008354.1	14
RPLP0	Amblyommavariegatum	BM291003.1	BM291441.1	BM292752.1	BM290694.1	BM292788.1	BM291580.1	BM289648.1	BM289481.1	BM290984.1	9
RPLP0	Boophilusmicroplus	CK187788.1	CV446821.1	CV438668.1	CK187787.1	CV438669.1	CV446822.1	CK181802.1	CK181801.1	CK174257.1	CV441843.1	CV441844.1	CK172851.1	CK172852.1	CV454641.1	CK174256.1	15
RPLP0	Callinectessapidus	CV224101.1	CV526690.1	CV480024.1	CV527889.1	CV463243.1	CV527077.1	CV160928.1	CV161405.1	CV527313.1	CV527533.1	CV071355.1	CV224170.1	12
RPLP0	Ctenocephalidesfelis	BM059253.1	BF779659.1	BD281771.1	BM059400.1	4
RPLP0	Culicoidessonorensis	CK150778.1	1
RPLP0	Daphniamagna	BJ927674.1	BJ930804.1	BJ936295.1	BJ936296.1	BJ930866.1	BJ931741.1	BJ931316.1	BJ931693.1	BJ934389.1	9
RPLP0	Diaprepesabbreviatus	DN200720.1	DN201046.1	DN200356.1	3
RPLP0	Eurydicepulchra	CO157248.1	1
RPLP0	Glossinamorsitansmorsitans	DV606393.1	DV613887.1	DV614388.1	DV602687.1	DV619186.1	DV602772.1	DV610772.1	DV613019.1	DV614102.1	DV605271.1	DV612657.1	DV612903.1	DV615799.1	DV612548.1	DV612409.1	DV606212.1	DV606211.1	DV602686.1	DV606392.1	BX568054.1	DV601209.1	DV608412.1	BX566828.1	BX548274.1	24
RPLP0	Homalodiscacoagulata	CO641197.1	CO640045.1	DN197445.1	CO643625.1	CO636999.1	CO639452.1	DN198145.1	CO637627.1	CO637504.1	CO639145.1	DN197779.1	CO640263.1	DN196865.1	DN196504.1	DN203548.1	15
RPLP0	Homarusamericanus	DV772015.1	DV771341.1	2
RPLP0	Hypsibiusdujardini	CD449705.1	CF544366.1	CF076063.1	CK326024.1	CK326520.1	CO508079.1	CO508155.1	CO508198.1	CD449306.1	CF544415.1	CD449187.1	CD449379.1	CO742003.1	13
RPLP0	Ipspini	CB409105.1	1
RPLP0	Litopenaeussetiferus	BE846987.1	BE846799.1	2
RPLP0	Litopenaeusvannamei	BE188416.1	CK571538.1	BQ108012.1	CO408486.1	BE188486.1	CK571673.1	CK571707.1	7
RPLP0	Locustamigratoria	CO844862.1	CO824674.1	CO824672.1	CO834283.1	CO824675.1	CO844863.1	CO834280.1	CO824673.1	CO844860.1	CO834284.1	CO834282.1	CO834281.1	CO834285.1	CO824671.1	CO856332.1	CO834286.1	CO856333.1	CO834287.1	CO834279.1	CO856331.1	CO856334.1	21
RPLP0	Manducasexta	AI187668.1	1
RPLP0	Marsupenaeusjaponicus	CI997771.1	CI998717.1	CI999371.1	3
RPLP0	Pediculushumanus	CB887752.1	CB886891.1	2
RPLP0	Penaeusmonodon	EB390364.1	EB389971.1	CK901492.1	CN654905.1	CK901477.1	AI253946.1	6
RPLP0	Plutellaxylostella	BP938003.1	BP937430.1	BP937139.1	3
RPLP0	Rhipicephalusappendiculatus	CD795218.1	CD795217.1	CD784347.1	CD785125.1	CD784348.1	CD788910.1	CD786940.1	CD790597.1	CD786644.1	CD785124.1	CD790596.1	CD788349.1	12
RPLP0	Toxopteracitricida	AY737538.1	CD450259.1	CB909856.1	CB909885.1	CB855180.1	5
RPLP0	Triboliumcastaneum	XM_961517.1	XM_970843.1	XM_970766.1	DT794734.1	DT799448.1	DT772479.1	DT794334.1	DT772682.1	DT783286.1	DT796480.1	DT792311.1	DT777827.1	DT801634.1	DT791122.1	DT790214.1	DT788796.1	DT777922.1	DT802050.1	DT783889.1	DT793134.1	DT800293.1	DT802512.1	DT782747.1	DT776242.1	24
RPLP2	Amblyommaamericanum	BF007167.1	CX764604.1	CX764622.1	CX765131.1	CX765479.1	CX765635.1	CX765761.1	CX766344.1	CX766387.1	CX766816.1	CX766947.1	DR766606.1	12
RPLP2	Ctenocephalidesfelis	BM059087.1	BM059319.1	BF779461.1	DD175425.1	4
RPLP2	Culicoidessonorensis	CK149698.1	CK150435.1	CK150534.1	AY752856.1	4
RPLP2	Glossinamorsitansmorsitans	DV609077.1	DV611743.1	DV618896.1	DV611509.1	4
RPLP2	Locustamigratoria	CO844522.1	CO824064.1	CO834031.1	CO839621.1	CO844521.1	CO845181.1	CO851019.1	CO851021.1	CO851022.1	CO851023.1	CO851024.1	CO851026.1	CO851028.1	CO861163.1	CO851025.1	15
RPLP2	Plutellaxylostella	BP937182.1	AB180444.1	2
RPLP2	Sarcoptesscabiei	BM522138.1	1
RPLP2	Triboliumcastaneum	DN649433.1	DN649435.1	EC010288.1	EC011105.1	CB336323.1	CB335176.1	CB335177.1	CB335635.1	CB335785.1	CB336376.1	CB336709.1	CB337143.1	DN649431.1	DN649432.1	EB751310.1	EB751417.1	XM_962817.1	CB335038.1	CB335743.1	DT782984.1	DN649436.1	EC010082.1	22
RPS11	Acyrthosiphonpisum	CN586852.1	CN755550.1	DV746258.1	CN762662.1	CN758182.1	DV751256.1	CN582817.1	DV744385.1	CN756359.1	CN756933.1	CN756934.1	CN760006.1	CV831582.1	CV834520.1	CN586893.1	CV849813.1	DY225090.1	CN584554.1	CN762928.1	DV744155.1	CF588080.1	CN584526.1	CN764376.1	CN762624.1	24
RPS11	Amblyommaamericanum	BF008426.1	1
RPS11	Boophilusmicroplus	CK182520.1	CK182519.1	CV445315.1	3
RPS11	Ctenocephalidesfelis	BF779617.1	DD175507.1	BM059201.1	3
RPS11	Culicoidessonorensis	CK151120.1	1
RPS11	Daphniamagna	BJ934490.1	BJ931140.1	BJ927874.1	BJ926542.1	4
RPS11	Diaprepesabbreviatus	DN199632.1	1
RPS11	Glossinamorsitansmorsitans	BX565414.1	DV620188.1	2
RPS11	Homalodiscacoagulata	DN199147.1	DN198776.1	DN196890.1	DN197945.1	DN203320.1	5
RPS11	Homarusamericanus	DV771073.1	CN950705.1	2
RPS11	Hypsibiusdujardini	CK326311.1	CK326128.1	CK326185.1	CF544333.1	CO508639.1	CO507883.1	CO508460.1	CO742050.1	CO741843.1	9
RPS11	Litopenaeussetiferus	BF024560.1	1
RPS11	Litopenaeusvannamei	CK592042.1	CK570607.1	CK570670.1	CK571678.1	CK571699.1	CK571704.1	CK571714.1	CK571719.1	8
RPS11	Locustamigratoria	CO861780.1	CO843873.1	CO834347.1	CO851347.1	CO861779.1	CO844941.1	CO843874.1	CO843875.1	8
RPS11	Manducasexta	BF707439.1	1
RPS11	Marsupenaeusjaponicus	CI997441.1	CI997818.1	2
RPS11	Pediculushumanus	CB886844.1	1
RPS11	Penaeusmonodon	CK901444.1	CO576797.1	CO777329.1	CK901410.1	CO576794.1	5
RPS11	Plutellaxylostella	BP937508.1	BP937524.1	2
RPS11	Toxopteracitricida	CD450437.1	CB854991.1	2
RPS11	Triboliumcastaneum	XM_970640.1	CB334903.1	XM_961331.1	DN650946.1	EC009482.1	CB336765.1	CB336317.1	CB336858.1	CB335171.1	DT779488.1	DN650947.1	EC010312.1	CB335986.1	CB335170.1	DT776780.1	DT784638.1	16
RPS12	Acyrthosiphonpisum	CN584440.1	CN586062.1	CN586983.1	CN587359.1	CN753340.1	CN755155.1	CN757677.1	CN758940.1	CN762555.1	CN763278.1	CV848969.1	BP535865.1	DV741244.1	DV745883.1	DY227935.1	DQ413219.1	CN762399.1	BP536819.1	DV741104.1	BP535567.1	DV748983.1	DV751653.1	CN752547.1	BP536420.1	24
RPS12	Amblyommaamericanum	BF007802.1	1
RPS12	Boophilusmicroplus	CK185341.1	CK185342.1	CK190736.1	CK190737.1	CV438906.1	5
RPS12	Ctenocephalidesfelis	BM059493.1	BM059379.1	BM059450.1	BF779599.1	DD175479.1	BM059419.1	6
RPS12	Daphniamagna	BJ927861.1	BJ928518.1	BJ929706.1	BJ934705.1	BJ934706.1	BJ931475.1	BJ931547.1	BJ930135.1	BJ931223.1	BJ928829.1	10
RPS12	Glossinamorsitansmorsitans	BX553871.1	BX562764.1	BX562643.1	BX564377.1	BX555145.1	5
RPS12	Homalodiscacoagulata	CO641572.1	DN199277.1	DN198856.1	3
RPS12	Hypsibiusdujardini	CK326433.1	CK326910.1	CO507875.1	3
RPS12	Ipspini	CB407863.1	1
RPS12	Litopenaeussetiferus	BF024714.1	1
RPS12	Litopenaeusvannamei	CK086593.1	CK591946.1	CK571833.1	CK572620.1	CK591835.1	BQ108396.1	BF023967.1	BF023831.1	CK592112.1	BE188346.1	CK591502.1	CV468418.1	CK086592.1	CV468463.1	14
RPS12	Locustamigratoria	CO843722.1	CO828361.1	CO828362.1	CO828364.1	CO828365.1	CO841284.1	CO841285.1	CO847470.1	CO847472.1	CO847471.1	CO828360.1	CO857698.1	CO853393.1	CO847473.1	CO863690.1	CO863694.1	CO828363.1	CO853390.1	CO853392.1	CO863693.1	CO843724.1	21
RPS12	Manducasexta	BM658409.1	1
RPS12	Marsupenaeusjaponicus	AU175857.1	AU175868.1	2
RPS12	Pediculushumanus	CB887704.1	1
RPS12	Penaeusmonodon	CK901454.1	CN654963.1	CN654968.1	CO576788.1	CO576821.1	CO777338.1	CO777284.1	EB389767.1	CO576783.1	EB389831.1	CO777163.1	EB389339.1	AW618935.1	AW497583.1	CO777386.1	15
RPS12	Plutellaxylostella	BP937520.1	AB180426.1	2
RPS12	Sarcoptesscabiei	BM522040.1	1
RPS12	Toxopteracitricida	CD450961.1	1
RPS12	Triboliumcastaneum	DN650855.1	DN650858.1	DT802443.1	EC010072.1	XM_967247.1	CB336907.1	CB336279.1	DN650856.1	CB334857.1	CB334858.1	DT776339.1	DN650857.1	12
RPS14	Acyrthosiphonpisum	CF587835.1	CN584766.1	CN584943.1	CN586979.1	CN587473.1	CN587582.1	CN753048.1	CN753849.1	CN754985.1	CN755875.1	CN756257.1	CN757274.1	CN757275.1	CN758654.1	CN760480.1	CN760612.1	CN762817.1	CV829671.1	CV833526.1	CV833669.1	CV834881.1	CV835648.1	CV837501.1	BP535587.1	24
RPS14	Amblyommaamericanum	CX763744.1	CX766028.1	CX766189.1	CX766241.1	4
RPS14	Boophilusmicroplus	CV456066.1	1
RPS14	Ctenocephalidesfelis	BF779708.1	DD175430.1	BM059534.1	3
RPS14	Culicoidessonorensis	CK149937.1	CK150681.1	2
RPS14	Daphniamagna	BJ929686.1	BJ930127.1	BJ927570.1	3
RPS14	Glossinamorsitansmorsitans	BX566841.1	DV603467.1	DV603468.1	BX566685.1	BX566840.1	BX558061.1	BX566684.1	7
RPS14	Homarusamericanus	DV774318.1	CN853093.1	CN853962.1	3
RPS14	Hypsibiusdujardini	CO508510.1	CO508328.1	CO508349.1	CK326324.1	CK326853.1	CD449517.1	CO741192.1	7
RPS14	Litopenaeussetiferus	BF024511.1	1
RPS14	Litopenaeusvannamei	BE188529.1	CK086594.1	2
RPS14	Locustamigratoria	CO827997.1	CO827998.1	CO827999.1	CO835724.1	CO835725.1	CO841215.1	CO847359.1	CO853266.1	CO853268.1	CO863581.1	CO863582.1	CO853270.1	CO863583.1	CO857617.1	CO836129.1	CO828000.1	CO853269.1	CO847360.1	CO853271.1	CO853272.1	CO853267.1	21
RPS14	Manducasexta	BE015486.1	CA483690.1	2
RPS14	Marsupenaeusjaponicus	AB074895.1	1
RPS14	Ornithodorosporcinusporcinus	CB721609.1	CB722436.1	2
RPS14	Penaeusmonodon	CO777327.1	CO408916.1	CO777335.1	CO576848.1	4
RPS14	Plutellaxylostella	BP937224.1	AB180670.1	2
RPS14	Rhipicephalusappendiculatus	CD783273.1	CD783274.1	2
RPS14	Toxopteracitricida	CB832667.1	CB910010.1	CD451128.1	CD451784.1	CD451855.1	CB936251.1	CD451976.1	CD451978.1	8
RPS14	Triboliumcastaneum	DT777683.1	CB335864.1	CB335979.1	CB336364.1	XM_965405.1	DT792911.1	DT802132.1	CB335982.1	CB335589.1	DT772756.1	CB335841.1	DN649912.1	EB752434.1	CB335501.1	DN649913.1	EC010745.1	CB336004.1	17
RPS15	Acyrthosiphonpisum	DV745922.1	CN763024.1	DV746071.1	DV740088.1	DV744072.1	DV745825.1	DV750372.1	DV750675.1	CV848841.1	CN586829.1	CV829131.1	CN753187.1	DY229485.1	DV742100.1	DV738429.1	CN584497.1	DV741410.1	CN584357.1	CN760321.1	CN584257.1	CN756482.1	CN582502.1	DY229928.1	CN761111.1	24
RPS15	Amblyommaamericanum	DT044224.1	1
RPS15	Boophilusmicroplus	CV453100.1	CV453099.1	2
RPS15	Culicoidessonorensis	CK149754.1	1
RPS15	Daphniamagna	BJ926798.1	BJ927689.1	BJ927147.1	BJ930680.1	BJ927798.1	BJ927761.1	6
RPS15	Glossinamorsitansmorsitans	DV606136.1	DV606137.1	2
RPS15	Homalodiscacoagulata	DN198775.1	DN199253.1	DN197174.1	DN203330.1	4
RPS15	Homarusamericanus	CN852732.1	CN952227.1	CN854356.1	CN952005.1	4
RPS15	Hypsibiusdujardini	CF544400.1	CK326541.1	CO507866.1	CO507956.1	CO507959.1	CO508271.1	CO508608.1	CO741128.1	CO741282.1	CO741153.1	CO741427.1	11
RPS15	Ipspini	CB408704.1	1
RPS15	Litopenaeussetiferus	BE846658.1	BE846770.1	BF049612.1	3
RPS15	Litopenaeusvannamei	CK591909.1	CK591720.1	CK591733.1	BQ108347.1	BE188322.1	BQ108389.1	CV468202.1	BE188527.1	BE188539.1	BE188551.1	BF023900.1	BQ108447.1	BE188459.1	BQ108124.1	CV468512.1	BQ108108.1	BQ108180.1	BQ107964.1	CV468333.1	19
RPS15	Locustamigratoria	CO821120.1	CO832779.1	CO821121.1	CO849881.1	4
RPS15	Manducasexta	BF046815.1	1
RPS15	Marsupenaeusjaponicus	AU176222.1	AU176193.1	CI997973.1	AU176183.1	4
RPS15	Ornithodorosporcinusporcinus	CB722075.1	1
RPS15	Pediculushumanus	CB887639.1	1
RPS15	Penaeusmonodon	CO777272.1	EB389722.1	CO576819.1	CO777405.1	CO576793.1	CO576776.1	CO777341.1	CO576791.1	CO576799.1	BF361478.1	10
RPS15	Plutellaxylostella	BP938059.1	BP937188.1	AB180414.1	3
RPS15	Sarcoptesscabiei	BG817698.1	BG817690.1	2
RPS15	Toxopteracitricida	CD451811.1	CD451096.1	CD451651.1	3
RPS15	Triboliumcastaneum	DT796038.1	XM_968046.1	CB335223.1	CB335224.1	DT792171.1	CB336991.1	DT772570.1	DT800162.1	DN651419.1	EC009155.1	DT776603.1	11
RPS15	Tricholepisma	CV177522.1	CV177450.1	CV177451.1	3
RPS15Ab	Acyrthosiphonpisum	CF587964.1	CN582424.1	CN582508.1	CN582910.1	CN582976.1	CN583114.1	CN583341.1	CN584354.1	CN584399.1	CN585383.1	CN585548.1	CN585981.1	CN586943.1	CN587028.1	CN587192.1	CN754560.1	CV831297.1	CV835105.1	BP535755.1	BP535778.1	BP537291.1	BP537378.1	BP537419.1	DV741580.1	24
RPS15Ab	Amblyommaamericanum	CX767291.1	CX767310.1	CX766738.1	3
RPS15Ab	Boophilusmicroplus	CV446535.1	1
RPS15Ab	Ctenocephalidesfelis	BM059251.1	BF779740.1	DD175448.1	3
RPS15Ab	Culicoidessonorensis	CK149877.1	CK150213.1	AY752833.1	CK150670.1	4
RPS15Ab	Glossinamorsitansmorsitans	BX559793.1	DV618379.1	BX563517.1	BX548800.1	BX548801.1	BX563516.1	BX559792.1	7
RPS15Ab	Hypsibiusdujardini	CD449277.1	CF076013.1	CF076079.1	CK326766.1	CO508527.1	CO508588.1	CO508629.1	CO741682.1	CO741654.1	9
RPS15Ab	Litopenaeussetiferus	BE846853.1	BF024528.1	2
RPS15Ab	Litopenaeusvannamei	BQ108539.1	CK086595.1	CK591766.1	CK592541.1	CK592406.1	BE188456.1	6
RPS15Ab	Manducasexta	CA798680.1	CA483734.1	2
RPS15Ab	Marsupenaeusjaponicus	AF494080.1	AU175574.1	AU175944.1	3
RPS15Ab	Penaeusmonodon	EB390063.1	CO408876.1	CK901419.1	CK991550.1	4
RPS15Ab	Rhipicephalusappendiculatus	CD779243.1	CD779244.1	2
RPS15Ab	Toxopteracitricida	CB909866.1	CD450131.1	CD450145.1	CB909904.1	4
RPS15Ab	Triboliumcastaneum	DN650605.1	EB754219.1	XM_963824.1	DT775933.1	4
RPS16	Acyrthosiphonpisum	CN582616.1	CN582954.1	CN587675.1	CN586611.1	CN587420.1	CN587159.1	CN759583.1	CN586859.1	CN587282.1	DV738747.1	CF588121.1	CN761716.1	CN761717.1	CN761659.1	DY224759.1	CN584060.1	CN585509.1	CV841924.1	CV844210.1	CN758952.1	CN583055.1	CN587564.1	DV746576.1	DV743225.1	24
RPS16	Amblyommaamericanum	DR766567.1	1
RPS16	Artemiafranciscana	BQ605175.1	1
RPS16	Boophilusmicroplus	CV441836.1	1
RPS16	Ctenocephalidesfelis	BF779588.1	DD175476.1	BM059229.1	BM059431.1	BM059245.1	5
RPS16	Culicoidessonorensis	CK150756.1	1
RPS16	Daphniamagna	BJ933258.1	BJ929527.1	BJ928281.1	BJ929266.1	BJ930996.1	BJ931827.1	BJ931604.1	BJ931363.1	8
RPS16	Glossinamorsitansmorsitans	BX564346.1	1
RPS16	Homalodiscacoagulata	DN197139.1	DN198839.1	DN198768.1	DN199231.1	DN203338.1	5
RPS16	Homarusamericanus	CN853583.1	1
RPS16	Hypsibiusdujardini	CO501922.1	CF075770.1	2
RPS16	Litopenaeussetiferus	BF024356.1	BE846924.1	2
RPS16	Litopenaeusvannamei	CK591831.1	CK591865.1	CK591928.1	CK591882.1	BE188525.1	CK591987.1	6
RPS16	Locustamigratoria	CO849913.1	CO849912.1	CO848210.1	CO849914.1	CO843215.1	CO843198.1	CO843197.1	7
RPS16	Manducasexta	BE015346.1	BE015364.1	BE015610.1	3
RPS16	Marsupenaeusjaponicus	AU175417.1	AU175503.1	2
RPS16	Penaeusmonodon	CO576801.1	CO777209.1	EB389642.1	EB389637.1	EB389525.1	CO777358.1	CO777211.1	CO408868.1	8
RPS16	Plutellaxylostella	BP937756.1	1
RPS16	Rhipicephalusappendiculatus	CD791724.1	CD789926.1	2
RPS16	Toxopteracitricida	CD451303.1	CD450799.1	CD451879.1	CD450044.1	4
RPS16	Triboliumcastaneum	XM_965684.1	CB335781.1	DT785217.1	DT775674.1	CB335172.1	5
RPS17	Acyrthosiphonpisum	DV738448.1	CF588031.1	CN585154.1	CN585531.1	CN585989.1	CN586467.1	CN587365.1	CN587590.1	CN756112.1	CN756123.1	CN761750.1	CN762866.1	DV739517.1	DV742166.1	DV742582.1	DV744878.1	DV745621.1	DV745914.1	DY227041.1	DY228153.1	DY230175.1	DQ413226.1	DY227809.1	CN753180.1	24
RPS17	Amblyommaamericanum	CX765417.1	CX766811.1	2
RPS17	Anophelesfunestus	CD577689.1	CD577690.1	2
RPS17	Artemiafranciscana	BQ605176.1	DW678164.1	2
RPS17	Boophilusmicroplus	CV444832.1	1
RPS17	Culicoidessonorensis	CK149734.1	CK149922.1	CN613194.1	3
RPS17	Daphniamagna	BJ926442.1	BJ927460.1	BJ926132.1	BJ926441.1	4
RPS17	Glossinamorsitansmorsitans	DV606418.1	DV606419.1	2
RPS17	Hypsibiusdujardini	CK326272.1	CK326036.1	CD449611.1	CK326202.1	CO741118.1	5
RPS17	Ipspini	CB407671.1	1
RPS17	Litopenaeusvannamei	CK591830.1	CK592110.1	CK591900.1	BF024142.1	4
RPS17	Locustamigratoria	CO826451.1	CO835286.1	CO845822.1	CO845821.1	CO845244.1	CO840745.1	CO845246.1	CO852271.1	CO852270.1	CO845247.1	CO835287.1	11
RPS17	Manducasexta	BE015340.1	BE015426.1	2
RPS17	Penaeusmonodon	CK991471.1	CO408852.1	CO576777.1	CO576837.1	CO777150.1	CO777377.1	CO777248.1	CO777271.1	CO777286.1	EB389819.1	CO777204.1	CN641240.1	12
RPS17	Plutellaxylostella	BP937423.1	AB180423.1	2
RPS17	Rhipicephalusappendiculatus	CD791052.1	CD790356.1	CD791051.1	CD790357.1	4
RPS17	Toxopteracitricida	CD450118.1	CB832726.1	CB832707.1	CB814851.1	4
RPS17	Triboliumcastaneum	CB337110.1	XM_963992.1	CB337109.1	CB335263.1	CB337011.1	CB335462.1	6
RPS18	Acyrthosiphonpisum	CN582228.1	CN583748.1	CN585425.1	CN585832.1	CN586796.1	CV831928.1	CV832488.1	CV832753.1	CV846004.1	DV738695.1	DV738951.1	DV739486.1	DV741769.1	DV741920.1	DV742313.1	DV743239.1	DV744554.1	DV745371.1	DV746832.1	DY228117.1	DY228952.1	DY229334.1	DY229749.1	DY228798.1	24
RPS18	Amblyommaamericanum	CX764390.1	CX765418.1	CX766445.1	CX766293.1	4
RPS18	Boophilusmicroplus	CV439758.1	CV439757.1	2
RPS18	Ctenocephalidesfelis	BF779746.1	DD175449.1	2
RPS18	Culicoidessonorensis	CN613614.1	1
RPS18	Daphniamagna	BJ927878.1	1
RPS18	Eurydicepulchra	CO157450.1	1
RPS18	Glossinamorsitansmorsitans	BX565138.1	BX565137.1	2
RPS18	Hypsibiusdujardini	CD449286.1	CK326201.1	CK326374.1	CK326575.1	CK326694.1	CK326715.1	CK326831.1	CO508599.1	CD449564.1	CF544472.1	CO741607.1	CK326135.1	12
RPS18	Ipspini	CB407911.1	1
RPS18	Litopenaeussetiferus	BF024348.1	1
RPS18	Litopenaeusvannamei	CK591895.1	CK591772.1	CK591896.1	BQ108243.1	4
RPS18	Locustamigratoria	CO834190.1	CO839784.1	CO844717.1	CO824439.1	CO851232.1	CO851233.1	CO839783.1	CO844751.1	8
RPS18	Manducasexta	BE015617.1	1
RPS18	Marsupenaeusjaponicus	AU176195.1	CI998455.1	2
RPS18	Ornithodorosporcinusporcinus	CB722423.1	CB721599.1	2
RPS18	Penaeusmonodon	CO576805.1	CO576839.1	CO777227.1	EB389842.1	CN654928.1	CO777398.1	CK901423.1	EB389157.1	CO777226.1	CO777206.1	10
RPS18	Plutellaxylostella	BP937166.1	AB180432.1	BP937576.1	3
RPS18	Rhipicephalusappendiculatus	CD779936.1	CD786136.1	CD786137.1	3
RPS18	Sarcoptesscabiei	BM521895.1	1
RPS18	Toxopteracitricida	CD450834.1	CD451050.1	CB814920.1	CB833201.1	CB909913.1	5
RPS18	Triboliumcastaneum	CB335349.1	DN644660.1	DN644663.1	DT774445.1	DT785913.1	EC010410.1	XM_968539.1	CB336278.1	CB336077.1	DN644661.1	EB748888.1	DN644659.1	DT788507.1	13
RPS18	Tricholepisma	CV177460.1	1
RPS19a	Acyrthosiphonpisum	CN754054.1	CN756181.1	CN756659.1	CN756722.1	CN757872.1	CN757920.1	CV848135.1	DV745989.1	DY225019.1	DV746679.1	CV846042.1	CN587169.1	DY230233.1	CN758328.1	BP537107.1	DV744648.1	CN586771.1	CN587368.1	BP536336.1	DV745519.1	CN759851.1	CN761942.1	CN761943.1	CN758957.1	24
RPS19a	Anophelesfunestus	CD578393.1	1
RPS19a	Ctenocephalidesfelis	BM059494.1	BF779669.1	DD175496.1	3
RPS19a	Culicoidessonorensis	CK150738.1	1
RPS19a	Daphniamagna	BJ930212.1	BJ928184.1	BJ928734.1	BJ927186.1	4
RPS19a	Diaprepesabbreviatus	DN200522.1	1
RPS19a	Glossinamorsitansmorsitans	BX562572.1	1
RPS19a	Homalodiscacoagulata	DN198920.1	1
RPS19a	Homarusamericanus	CN950722.1	1
RPS19a	Hypsibiusdujardini	CO508435.1	CD449598.1	2
RPS19a	Litopenaeussetiferus	BF024529.1	1
RPS19a	Litopenaeusvannamei	CK591982.1	CK592100.1	CK591796.1	CX535832.1	BE188533.1	5
RPS19a	Locustamigratoria	CO852457.1	CO846045.1	CO847026.1	CO847025.1	4
RPS19a	Manducasexta	BF046932.1	1
RPS19a	Ornithodorosporcinusporcinus	CB721460.1	1
RPS19a	Penaeusmonodon	CK901449.1	CO777276.1	CO777216.1	CO777217.1	CK901453.1	CK901442.1	AW618929.1	CK901414.1	CO777349.1	CK901408.1	10
RPS19a	Plutellaxylostella	BP937553.1	1
RPS19a	Toxopteracitricida	CB909963.1	CD451903.1	CD450623.1	CB832906.1	CD451250.1	5
RPS19a	Triboliumcastaneum	DT799224.1	XM_969601.1	CB336958.1	CB336414.1	CB336740.1	CB334945.1	DN648634.1	EB749816.1	DN648635.1	EB750694.1	DN651914.1	EC011082.1	12
RPS19a	Tricholepisma	CV177527.1	1
RPS23	Acyrthosiphonpisum	CN585038.1	CN586655.1	CN758123.1	CN758974.1	CV834825.1	DV739931.1	DV741382.1	DV741458.1	DV743972.1	DV744285.1	DV744544.1	DV744688.1	DV745167.1	DV745871.1	DV746244.1	DV746765.1	DY228700.1	DV745625.1	DV746611.1	DV739825.1	DV742291.1	DV743945.1	DY229926.1	DV745936.1	24
RPS23	Amblyommaamericanum	CX765018.1	1
RPS23	Anophelesfunestus	CD578034.1	1
RPS23	Artemiafranciscana	BQ605178.1	DW678170.1	2
RPS23	Ctenocephalidesfelis	BF731921.1	DD175277.1	2
RPS23	Culicoidessonorensis	CK150284.1	1
RPS23	Daphniamagna	BJ933792.1	BJ931740.1	BJ930322.1	3
RPS23	Diaprepesabbreviatus	DN200527.1	1
RPS23	Glossinamorsitansmorsitans	DV600758.1	BX548624.1	2
RPS23	Homalodiscacoagulata	DN195976.1	DN199307.1	DN199402.1	3
RPS23	Homarusamericanus	CN853748.1	DV773861.1	2
RPS23	Hypsibiusdujardini	CO741163.1	CD449579.1	CF075979.1	CK326269.1	CO508164.1	CO508586.1	CO741583.1	CD449075.1	CO741365.1	9
RPS23	Litopenaeussetiferus	BE846531.1	1
RPS23	Litopenaeusvannamei	CK591782.1	BE188528.1	CX535952.1	CX535963.1	CX535980.1	BQ108343.1	BE188370.1	CK570762.1	8
RPS23	Locustamigratoria	CO853008.1	CO853010.1	CO846119.1	CO852545.1	CO846910.1	CO846094.1	CO846911.1	CO841043.1	CO863276.1	CO853009.1	CO848283.1	11
RPS23	Manducasexta	BE015595.1	BI262588.1	2
RPS23	Marsupenaeusjaponicus	AU176083.1	AU176206.1	AU176197.1	3
RPS23	Ornithodorosporcinusporcinus	CB721321.1	1
RPS23	Pediculushumanus	CB887171.1	1
RPS23	Penaeusmonodon	CK901438.1	CN806646.1	CN806647.1	CO777404.1	CN641242.1	CO408851.1	CK901417.1	CO777283.1	CK901483.1	9
RPS23	Plutellaxylostella	BP937438.1	AB180672.1	BP938152.1	3
RPS23	Toxopteracitricida	CD451282.1	CB936300.1	2
RPS23	Triboliumcastaneum	DN651863.1	EC010503.1	XM_968258.1	DN651862.1	EC009369.1	DT781694.1	DT772436.1	DT774449.1	CB336020.1	CB336021.1	10
RPS23	Tricholepisma	CV177801.1	1
RPS26	Acyrthosiphonpisum	CF587754.1	CN583695.1	CN587252.1	CV831099.1	CV837576.1	CV838954.1	BP535785.1	BP535912.1	BP536149.1	BP536295.1	BP536380.1	BP536417.1	BP536499.1	BP537535.1	DQ413194.1	CN582568.1	DV743812.1	17
RPS26	Anophelesfunestus	CD577849.1	CD577850.1	2
RPS26	Callinectessapidus	CV303000.1	1
RPS26	Ctenocephalidesfelis	BD283125.1	BF779986.1	DD175403.1	3
RPS26	Culicoidessonorensis	CK150233.1	1
RPS26	Daphniamagna	BJ928256.1	BJ930682.1	BJ926243.1	BJ930496.1	BJ928449.1	BJ932307.1	6
RPS26	Diaprepesabbreviatus	DN200250.1	1
RPS26	Glossinamorsitansmorsitans	DV610546.1	1
RPS26	Homalodiscacoagulata	DN198078.1	DN198018.1	2
RPS26	Homarusamericanus	DV772307.1	1
RPS26	Hypsibiusdujardini	CO508408.1	CO508663.1	CO741119.1	3
RPS26	Litopenaeussetiferus	BE846502.1	BF024355.1	2
RPS26	Litopenaeusvannamei	BE188523.1	1
RPS26	Locustamigratoria	CO821789.1	CO821790.1	CO821791.1	CO838775.1	CO838777.1	CO860107.1	CO847854.1	CO843441.1	CO850109.1	CO838776.1	10
RPS26	Manducasexta	BE015498.1	1
RPS26	Marsupenaeusjaponicus	AU175968.1	1
RPS26	Penaeusmonodon	CK901448.1	CO777339.1	CO777340.1	CN806649.1	CO408881.1	CN806642.1	CO777406.1	CO777178.1	8
RPS26	Plutellaxylostella	BP937478.1	AB180410.1	2
RPS26	Toxopteracitricida	CD451464.1	1
RPS26	Triboliumcastaneum	CB335173.1	CB335833.1	CB335893.1	CB336284.1	CB336669.1	CB336919.1	CB336920.1	DN651720.1	DT791968.1	EC010922.1	XM_968823.1	CB335103.1	DN651721.1	EC010876.1	DT785646.1	15
RPS27	Acyrthosiphonpisum	CF588353.1	CN583521.1	CN750847.1	CN751225.1	CN752934.1	CN752983.1	CN753284.1	CN762913.1	CN764185.1	CV837946.1	DV742514.1	DV744200.1	DV744426.1	DV745103.1	DV747361.1	DV751906.1	DY228910.1	CN582784.1	CN753135.1	CN584109.1	CN763177.1	DV744187.1	CN752493.1	CN757439.1	24
RPS27	Amblyommaamericanum	CX764382.1	1
RPS27	Artemiafranciscana	BQ605180.1	1
RPS27	Ctenocephalidesfelis	BF779618.1	DD175486.1	2
RPS27	Culicoidessonorensis	CK149649.1	1
RPS27	Daphniamagna	BJ928113.1	BJ928936.1	BJ928735.1	BJ928849.1	BJ926907.1	5
RPS27	Homalodiscacoagulata	DN199246.1	DN196426.1	CO642166.1	3
RPS27	Homarusamericanus	U86019.1	CN852941.1	2
RPS27	Hypsibiusdujardini	CD449106.1	CF075849.1	CK326030.1	CK326811.1	CO507928.1	CO508160.1	CO508273.1	CO508693.1	8
RPS27	Litopenaeusvannamei	BQ108201.1	CK591745.1	BE188506.1	3
RPS27	Locustamigratoria	CO840285.1	CO845374.1	CO845373.1	CO844673.1	CO856783.1	5
RPS27	Manducasexta	CA483678.1	1
RPS27	Marsupenaeusjaponicus	AU175758.1	1
RPS27	Penaeusmonodon	CK901455.1	CO777392.1	CO777258.1	CO777289.1	CO777282.1	CO777292.1	6
RPS27	Plutellaxylostella	BP937300.1	1
RPS27	Toxopteracitricida	CD451569.1	CB855020.1	CD450278.1	3
RPS27	Triboliumcastaneum	CB335750.1	CB336431.1	XM_967790.1	CB335751.1	4
RPS27	Tricholepisma	CV177423.1	CV177481.1	2
RPS27A	Acyrthosiphonpisum	CN760540.1	DV739884.1	DV746504.1	CN582332.1	CF588385.1	CN754354.1	CN763855.1	CN763857.1	CN763862.1	CV830733.1	CV837018.1	CN584906.1	CN759937.1	CN764306.1	CV829836.1	CV830436.1	CV849738.1	DY223619.1	CN587053.1	CN755140.1	CN755798.1	DV747369.1	CN760582.1	CN756765.1	24
RPS27A	Amblyommaamericanum	CX764309.1	BF008328.1	BF007857.1	CX765930.1	CX763856.1	DR766590.1	6
RPS27A	Amblyommavariegatum	BM289560.1	BM289882.1	BM291592.1	BM291818.1	BM292613.1	BM292659.1	BM292842.1	BM293106.1	BM290087.1	BM290589.1	BM290682.1	BM290739.1	BM291219.1	13
RPS27A	Anophelesfunestus	BU038870.1	CD578350.1	2
RPS27A	Artemiafranciscana	BQ605272.1	L19056.1	X74405.1	3
RPS27A	Boophilusmicroplus	CK188418.1	CK188419.1	CV455594.1	CV455595.1	CK182935.1	CK182934.1	CV452680.1	CK181130.1	CV449306.1	CV449307.1	CK181129.1	CK174765.1	CK178989.1	13
RPS27A	Ctenocephalidesfelis	BF779698.1	DD175428.1	BM059529.1	BM059473.1	BF779870.1	DD175543.1	BD283032.1	BM059203.1	BF779471.1	BM059189.1	BF780025.1	BM057190.1	12
RPS27A	Culicoidessonorensis	AY752793.1	CK150604.1	CK150226.1	CK149631.1	CK150261.1	CK150367.1	AY752852.1	CK149757.1	CN612591.1	AY752853.1	CK150141.1	CK150059.1	12
RPS27A	Daphniamagna	BJ932920.1	BJ932637.1	BJ935528.1	BJ932921.1	BJ930109.1	BJ936326.1	BJ930182.1	BJ926440.1	BJ925857.1	BJ936299.1	BJ930192.1	11
RPS27A	Diaprepesabbreviatus	DN200158.1	1
RPS27A	Glossinamorsitansmorsitans	BX557465.1	BX557507.1	DV611378.1	DV615023.1	DV618452.1	BX557506.1	6
RPS27A	Homalodiscacoagulata	CO641888.1	DN198536.1	CF194973.1	CO636170.1	CO637354.1	CO637497.1	CO637745.1	CO638028.1	CO638304.1	CO638334.1	CO638716.1	CO639030.1	CO639104.1	CO639865.1	CO639866.1	CO640093.1	CO640552.1	CO640581.1	CO640650.1	CO640899.1	CO640931.1	CO641495.1	CO641880.1	CO642048.1	24
RPS27A	Homarusamericanus	DV771213.1	DV772687.1	DV774131.1	CN853475.1	DV771037.1	DV772090.1	DV774911.1	DV774629.1	DV771159.1	DV773576.1	L22645.1	AH003570.1	L22644.1	13
RPS27A	Hypsibiusdujardini	CO508127.1	CF544187.1	CK326251.1	CK326731.1	CK326673.1	CF075769.1	CO507936.1	CD449275.1	CD449301.1	CF544416.1	CO508266.1	CO741323.1	CD449401.1	CD449808.1	CD449846.1	CF076002.1	CF076088.1	CF544320.1	CF544661.1	CK326389.1	CK326618.1	CK326799.1	CK326950.1	CO508081.1	24
RPS27A	Ipspini	CB407683.1	CB409032.1	CB408263.1	CB408304.1	4
RPS27A	Litopenaeussetiferus	BF024407.1	BF024399.1	BE846880.1	BF024304.1	BE846460.1	5
RPS27A	Litopenaeusvannamei	CK591739.1	BQ108471.1	BQ108258.1	CK591715.1	CK592088.1	CK592410.1	BQ107963.1	BQ107969.1	CK572790.1	CK591860.1	CK571647.1	BQ108457.1	CK570630.1	CK570640.1	CV468675.1	CK800763.1	BQ108517.1	CK592202.1	18
RPS27A	Locustamigratoria	CO846095.1	CO853167.1	CO827269.1	CO846814.1	CO826987.1	CO853168.1	CO846311.1	CO847203.1	CO827268.1	CO840957.1	CO846813.1	CO852500.1	CO827067.1	CO846815.1	CO827090.1	CO863005.1	CO852641.1	CO853335.1	CO847250.1	CO847449.1	CO847450.1	CO852627.1	CO863488.1	CO853336.1	24
RPS27A	Manducasexta	BF046876.1	X53524.1	U61404.1	BI262627.1	BF707450.1	5
RPS27A	Marsupenaeusjaponicus	AY695937.1	CI997639.1	AU175596.1	CI999270.1	4
RPS27A	Ornithodorosporcinusporcinus	CB721210.1	CB721916.1	CB721900.1	3
RPS27A	Pediculushumanus	CB887076.1	CB887533.1	CB886997.1	CB887368.1	CB887574.1	CB887053.1	CB887059.1	CB887261.1	CB887405.1	CB887577.1	CB887739.1	11
RPS27A	Penaeusmonodon	CK901447.1	CO576841.1	CK901456.1	CK991500.1	CO408878.1	CO408880.1	CK901458.1	AW600779.1	AI253823.1	CN641233.1	CK901433.1	AW661689.1	12
RPS27A	Plutellaxylostella	BP938220.1	AB180455.1	BP937381.1	BP938133.1	BP938190.1	BP937894.1	BP937899.1	7
RPS27A	Rhipicephalusappendiculatus	CD789475.1	CD781691.1	CD784468.1	CD785299.1	CD785341.1	CD788214.1	CD788258.1	CD789367.1	CD790792.1	CD790891.1	CD791112.1	CD791431.1	CD791765.1	CD792028.1	CD792209.1	CD792342.1	CD792853.1	CD794049.1	CD794919.1	CD795092.1	CD795775.1	CD796303.1	CD796783.1	CD780227.1	24
RPS27A	Sarcoptesscabiei	BM521941.1	1
RPS27A	Toxopteracitricida	CD452011.1	CD450512.1	CB832701.1	CD450384.1	CB855169.1	CB855004.1	CB814556.1	CD452135.1	CD450669.1	9
RPS27A	Triboliumcastaneum	DT779101.1	DT779182.1	XM_963930.1	DN649100.1	DT769998.1	CB336218.1	DN649101.1	DT783784.1	DN646740.1	DN646745.1	DN646747.1	DN646748.1	DN646749.1	DN646750.1	DT774611.1	DT785805.1	DT788578.1	DT791672.1	DT792023.1	DT794737.1	20
RPS27A	Tricholepisma	CV177410.1	CV177452.1	2
RPS28a	Acyrthosiphonpisum	CN756774.1	CN762359.1	CN762360.1	CN582101.1	CN584013.1	CN584656.1	CN749594.1	CN756100.1	DV738744.1	DV743932.1	DY228773.1	DQ413211.1	DV740060.1	CN583495.1	CF587899.1	CN582880.1	CN584502.1	CN585348.1	CN586907.1	CN750420.1	CN753437.1	CN760655.1	CN762386.1	CV833717.1	24
RPS28a	Ctenocephalidesfelis	BM059461.1	BF779839.1	DD175530.1	BD283006.1	4
RPS28a	Daphniamagna	BJ926579.1	BJ927400.1	BJ928533.1	3
RPS28a	Diaprepesabbreviatus	DN199458.1	1
RPS28a	Homarusamericanus	CN853403.1	1
RPS28a	Litopenaeussetiferus	BF049576.1	BE846964.1	2
RPS28a	Litopenaeusvannamei	CK592667.1	BE188325.1	BE188427.1	BF024190.1	BQ108053.1	5
RPS28a	Locustamigratoria	CO835639.1	CO840871.1	CO863148.1	CO852428.1	CO845697.1	CO845698.1	CO840941.1	CO863147.1	8
RPS28a	Marsupenaeusjaponicus	AU176371.1	1
RPS28a	Penaeusmonodon	CO576784.1	1
RPS28a	Plutellaxylostella	BP937648.1	BP937519.1	AB180425.1	3
RPS28a	Toxopteracitricida	CD450502.1	CD450853.1	CD450897.1	CD451199.1	4
RPS28a	Triboliumcastaneum	CB335851.1	DN651295.1	EC009401.1	XM_965907.1	CB334865.1	5
RPS29	Acyrthosiphonpisum	DV739459.1	CN585890.1	CN587531.1	CN587562.1	CN749016.1	CN764230.1	CV829074.1	CV830271.1	CV833591.1	CV834562.1	CV836192.1	DV738809.1	DV742722.1	DV744936.1	DV745196.1	DV745619.1	CN752582.1	DV747459.1	CN749612.1	DV738581.1	CN582215.1	CN751563.1	22
RPS29	Amblyommaamericanum	CX763767.1	CX763961.1	CX766938.1	3
RPS29	Anophelesfunestus	CD578094.1	1
RPS29	Daphniamagna	BJ927586.1	BJ928460.1	BJ930077.1	3
RPS29	Glossinamorsitansmorsitans	BX568784.1	BX560539.1	BX560540.1	3
RPS29	Homarusamericanus	CN952110.1	1
RPS29	Hypsibiusdujardini	CD449205.1	CK326525.1	CO508045.1	CO741634.1	CO741661.1	CK326321.1	6
RPS29	Litopenaeussetiferus	BF024411.1	BE846785.1	BF024518.1	3
RPS29	Litopenaeusvannamei	BE188418.1	BQ108287.1	CK591721.1	CK591833.1	CK591910.1	CK591922.1	CK591951.1	CK592031.1	CK592075.1	CK592152.1	CK591869.1	CK592014.1	BF024264.1	BE188639.1	CK592181.1	CK591875.1	BF024070.1	BQ108245.1	18
RPS29	Locustamigratoria	CO823948.1	CO844467.1	CO850974.1	3
RPS29	Manducasexta	BF707451.1	1
RPS29	Ornithodorosporcinusporcinus	CB722095.1	1
RPS29	Penaeusmonodon	CN654931.1	1
RPS29	Plutellaxylostella	BP937251.1	AB180417.1	2
RPS29	Toxopteracitricida	CD451482.1	CD451962.1	CD451382.1	CB814573.1	4
RPS29	Triboliumcastaneum	CB335425.1	CB335561.1	CB335683.1	CB335684.1	CB336436.1	XM_966256.1	CB336435.1	7
RPS30	Acyrthosiphonpisum	DV742082.1	1
RPS30	Amblyommaamericanum	BF007749.1	BF006868.1	2
RPS30	Boophilusmicroplus	CK174303.1	1
RPS30	Culicoidessonorensis	CK150881.1	CN613057.1	CK151041.1	3
RPS30	Daphniamagna	BJ926024.1	BJ926931.1	BJ927255.1	BJ929111.1	BJ930455.1	BJ926159.1	6
RPS30	Glossinamorsitansmorsitans	BX566091.1	BX566907.1	BX566090.1	3
RPS30	Hypsibiusdujardini	CK326746.1	1
RPS30	Litopenaeussetiferus	BF024580.1	1
RPS30	Litopenaeusvannamei	BQ108402.1	CK592082.1	2
RPS30	Locustamigratoria	CO849764.1	CO845376.1	CO825639.1	CO845375.1	CO851804.1	5
RPS30	Manducasexta	BE015485.1	1
RPS30	Marsupenaeusjaponicus	AU175777.1	1
RPS30	Penaeusmonodon	CO408854.1	CO408882.1	EB389810.1	EB389818.1	EB390224.1	EB389755.1	6
RPS30	Plutellaxylostella	BP937184.1	1
RPS30	Rhipicephalusappendiculatus	CD796598.1	CD787774.1	2
RPS30	Sarcoptesscabiei	CA305268.1	1
RPS30	Triboliumcastaneum	DT789633.1	DT794266.1	XM_966745.1	3
RPS30	Tricholepisma	CV177419.1	CV177811.1	CV177593.1	3
RPS5a	Acyrthosiphonpisum	CN584241.1	CN584326.1	CN584865.1	CN585882.1	CN586231.1	CN586582.1	CN586679.1	CN587126.1	CN587168.1	CN587410.1	CN587434.1	CN753647.1	CN753888.1	CN753928.1	CN754024.1	CN754479.1	CN755030.1	CN755181.1	CN755207.1	CN755241.1	CN755310.1	CN755518.1	CN755534.1	CN755938.1	24
RPS5a	Amblyommaamericanum	BF007350.1	BF006885.1	BF008022.1	BF008293.1	BF007612.1	5
RPS5a	Boophilusmicroplus	CK178364.1	CK183186.1	CK183187.1	CK185594.1	CK185595.1	CK191465.1	CK191466.1	CV437651.1	CV446952.1	CV446953.1	CV449999.1	CV450000.1	12
RPS5a	Callinectessapidus	CV161938.1	CV479652.1	CV434234.1	CV527966.1	CV463276.1	CV224226.1	CV526640.1	CV526733.1	CV463330.1	CV161622.1	CV021851.1	CV070938.1	CV224682.1	CV086663.1	CV021870.1	CV070794.1	CV528145.1	CV526593.1	CV479812.1	CV527325.1	CV006455.1	CV086888.1	CV071346.1	CV006424.1	24
RPS5a	Ctenocephalidesfelis	BM059508.1	BM057581.1	BM059214.1	BM056762.1	BF731886.1	DD175269.1	6
RPS5a	Culicoidessonorensis	CK150020.1	CK150788.1	2
RPS5a	Daphniamagna	BJ934133.1	BJ926355.1	BJ928807.1	BJ936401.1	BJ927549.1	BJ931285.1	BJ929889.1	BJ931043.1	BJ929513.1	DW985457.1	BJ931734.1	11
RPS5a	Diaprepesabbreviatus	DN201090.1	1
RPS5a	Glossinamorsitansmorsitans	DV611104.1	DV612211.1	DV609470.1	DV615104.1	DV611412.1	DV603089.1	DV619403.1	DV609471.1	DV603088.1	DV620581.1	BX559602.1	BX567925.1	BX559603.1	BX548699.1	BX548700.1	15
RPS5a	Homalodiscacoagulata	CO641611.1	DN196197.1	CO641310.1	DN199213.1	CO643304.1	DN198493.1	CO642936.1	7
RPS5a	Hypsibiusdujardini	CF076021.1	CD449737.1	CO741512.1	3
RPS5a	Litopenaeussetiferus	BF024688.1	1
RPS5a	Litopenaeusvannamei	CK086598.1	CK591924.1	CK591884.1	CX535957.1	CK086597.1	CK086596.1	CK591719.1	CK591754.1	BQ108125.1	BF023859.1	CK571814.1	CK570747.1	12
RPS5a	Locustamigratoria	CO845290.1	CO825318.1	CO851655.1	CO845289.1	CO851656.1	CO851657.1	CO840126.1	CO851654.1	CO849059.1	CO840127.1	CO840128.1	CO825319.1	12
RPS5a	Manducasexta	BM658455.1	1
RPS5a	Marsupenaeusjaponicus	AU176066.1	1
RPS5a	Ornithodorosporcinusporcinus	CB722288.1	CB722361.1	CB721481.1	3
RPS5a	Pediculushumanus	CB887723.1	CB886923.1	CB886728.1	3
RPS5a	Penaeusmonodon	EB389825.1	CO408855.1	CK901498.1	CO576862.1	EB389927.1	EB390400.1	CK901507.1	CO408875.1	EB390315.1	CO576817.1	CN641237.1	CN654954.1	12
RPS5a	Plutellaxylostella	BP937679.1	BP937151.1	2
RPS5a	Rhipicephalusappendiculatus	CD789467.1	1
RPS5a	Toxopteracitricida	CD450618.1	CD450621.1	CD451617.1	CD451951.1	CD451528.1	CD451403.1	6
RPS5a	Triboliumcastaneum	DT770923.1	DT775187.1	DT777470.1	DT781179.1	DT784742.1	DT791826.1	DT793411.1	DT802480.1	DT804916.1	XM_962478.1	DT789928.1	DT770046.1	DT774522.1	DT777681.1	DT780289.1	DT782639.1	DT795255.1	DT784445.1	DT775653.1	CB335991.1	CB334929.1	CB334930.1	22
RPS5a	Tricholepisma	CV177540.1	1
RPS6	Acyrthosiphonpisum	CN757495.1	CN753608.1	CN763340.1	CN754258.1	CN755700.1	CN759245.1	CV833223.1	CN758550.1	CN757496.1	CN764214.1	CN755504.1	CV835842.1	CN753793.1	CF587998.1	CN586256.1	CN585324.1	CN585701.1	CV848884.1	DV742905.1	CN762939.1	CN582224.1	DY229524.1	CV848566.1	CN582635.1	24
RPS6	Amblyommaamericanum	CX765922.1	1
RPS6	Artemiafranciscana	BQ605183.1	1
RPS6	Boophilusmicroplus	CK190775.1	CV440361.1	CV441747.1	CV442602.1	CV448797.1	CV453130.1	CK188689.1	CK176770.1	CV445120.1	CV452736.1	CV440919.1	CV456685.1	CK176769.1	CV443186.1	CV449779.1	CV448798.1	CV442601.1	CV445119.1	CV452735.1	CV442207.1	CV442208.1	CK188688.1	CV449778.1	CK183874.1	24
RPS6	Callinectessapidus	CV070713.1	CV071404.1	CV527002.1	CV528052.1	CV071290.1	CV527494.1	CO897435.1	CV526857.1	CV527626.1	CV479889.1	CV223930.1	CV161137.1	CV161329.1	CV070941.1	CV071241.1	CV022156.1	CV479268.1	CV006207.1	CV021869.1	CV031106.1	CV070814.1	CV086452.1	CV161454.1	CV161491.1	24
RPS6	Ctenocephalidesfelis	BM059336.1	BF779778.1	DD175460.1	3
RPS6	Culicoidessonorensis	CK150365.1	AY752838.1	CK150973.1	CK150859.1	CK149868.1	CK149939.1	AY095266.1	CK150063.1	8
RPS6	Daphniamagna	BJ933611.1	BJ927851.1	BJ934690.1	BJ930788.1	BJ931211.1	BJ926660.1	6
RPS6	Diaprepesabbreviatus	DN200251.1	DN199726.1	DN200670.1	3
RPS6	Glossinamorsitansmorsitans	DV608024.1	DV608813.1	DQ307202.1	DV603456.1	DV609271.1	DV603455.1	DV609272.1	DV604985.1	BX564886.1	BX564885.1	DV608729.1	11
RPS6	Homalodiscacoagulata	CO641122.1	CO638902.1	DN197550.1	3
RPS6	Homarusamericanus	DV771432.1	CN950495.1	2
RPS6	Hypsibiusdujardini	CF544314.1	CF544735.1	CK326038.1	CD449782.1	CK326495.1	CO741488.1	6
RPS6	Ipspini	CB408312.1	CB409120.1	CB408661.1	CB409104.1	4
RPS6	Litopenaeusvannamei	CK591970.1	CK725295.1	CK591986.1	CK592225.1	BF024138.1	CK570585.1	BQ111318.1	CK571323.1	CO373055.1	9
RPS6	Locustamigratoria	CO826256.1	CO826257.1	CO826258.1	CO852157.1	CO852156.1	CO835148.1	6
RPS6	Manducasexta	CA483681.1	U64795.1	CA798938.1	AI187627.1	4
RPS6	Ornithodorosporcinusporcinus	CB722278.1	1
RPS6	Pediculushumanus	CB887531.1	1
RPS6	Penaeusmonodon	CO777205.1	DW042782.1	EB390113.1	3
RPS6	Plutellaxylostella	BP937875.1	BP937654.1	2
RPS6	Rhipicephalusappendiculatus	CD783518.1	CD783519.1	CD788400.1	CD788966.1	4
RPS6	Toxopteracitricida	CB833152.1	CB814908.1	CD450723.1	CD452115.1	4
RPS6	Triboliumcastaneum	DT771820.1	DT789243.1	DT792943.1	DT793590.1	DT803380.1	DT803518.1	DT803581.1	DT804886.1	XM_963302.1	DT779160.1	DT795853.1	DT772483.1	DT779434.1	DT791881.1	DT795949.1	DT773026.1	DT797910.1	DT771453.1	DT792647.1	DT795419.1	DT804373.1	DT805105.1	DT796380.1	DT781649.1	24
RPS6	Tricholepisma	CV177454.1	1
RPS7	Acyrthosiphonpisum	CN582894.1	CN584119.1	CN585346.1	CN586040.1	CN586363.1	DV743916.1	DV745893.1	DY228713.1	DY228187.1	CN585016.1	CN759032.1	CN763105.1	CV846972.1	DY230005.1	DY227758.1	DY227886.1	CF587912.1	DV739124.1	DV738788.1	CN585977.1	DV738821.1	DY229411.1	DV739182.1	CF587449.1	24
RPS7	Amblyommaamericanum	BF007136.1	BF007212.1	2
RPS7	Amblyommavariegatum	BM289761.1	BM290997.1	BM291738.1	3
RPS7	Boophilusmicroplus	CK178642.1	CK180855.1	CK180856.1	CK192185.1	CK192186.1	CV450418.1	CV455251.1	CV455252.1	CV439070.1	CV439071.1	CV453999.1	CV448674.1	CV448673.1	CV437959.1	CV437960.1	CV440811.1	CV450417.1	17
RPS7	Callinectessapidus	CV071435.1	CV480115.1	2
RPS7	Ctenocephalidesfelis	BF779589.1	BM059521.1	BF731817.1	DD175239.1	BM057281.1	BM057253.1	BF731796.1	BM057936.1	BM056312.1	BM056172.1	10
RPS7	Culicoidessonorensis	CK150818.1	CK151108.1	2
RPS7	Daphniamagna	BJ932231.1	BJ929169.1	BJ935209.1	BJ933524.1	BJ929595.1	BJ927268.1	BJ928239.1	BJ935208.1	BJ926050.1	BJ931346.1	DW724500.1	BJ929102.1	12
RPS7	Diaprepesabbreviatus	DN200008.1	1
RPS7	Glossinamorsitansmorsitans	DV605676.1	DV607623.1	DV608404.1	BX561147.1	DV603251.1	DV605677.1	DV610619.1	DV611595.1	DV612361.1	DV612412.1	DV614227.1	DV615362.1	DV618156.1	DV618230.1	DV619173.1	DV620156.1	DV607624.1	BX559982.1	DV613558.1	DV601195.1	DV601118.1	BX564424.1	BX563401.1	DV601196.1	24
RPS7	Homalodiscacoagulata	DN196547.1	1
RPS7	Hypsibiusdujardini	CK325824.1	CK326844.1	CF544757.1	CF544612.1	CO501859.1	CD449549.1	CO508459.1	CO508306.1	CO741495.1	9
RPS7	Ipspini	CB408201.1	CB408440.1	CB408631.1	CB408635.1	4
RPS7	Litopenaeusvannamei	CK086600.1	CV468553.1	BQ108448.1	CK086599.1	BF024152.1	5
RPS7	Locustamigratoria	CO827727.1	CO827729.1	CO847206.1	CO827733.1	CO853171.1	CO827731.1	CO847205.1	CO846499.1	CO863449.1	CO836016.1	CO827732.1	CO827728.1	CO846498.1	CO841153.1	CO841154.1	CO848598.1	CO846500.1	17
RPS7	Manducasexta	L20096.1	BE015604.1	2
RPS7	Marsupenaeusjaponicus	CI997471.1	AU175486.1	2
RPS7	Ornithodorosporcinusporcinus	CB722168.1	1
RPS7	Pediculushumanus	CB886968.1	1
RPS7	Penaeusmonodon	CO576782.1	CO576835.1	CO777172.1	EB390187.1	CO777169.1	CK901421.1	CN654955.1	AW600708.1	CN641238.1	9
RPS7	Plutellaxylostella	BP937284.1	AB180420.1	2
RPS7	Rhipicephalusappendiculatus	CD779957.1	1
RPS7	Toxopteracitricida	CB855142.1	CD450119.1	CD451510.1	CB833272.1	4
RPS7	Triboliumcastaneum	DT772889.1	XM_963054.1	CB335188.1	DT774046.1	DT775475.1	CB336173.1	DN651851.1	EC010232.1	CB336113.1	DN651850.1	EC010784.1	CB336112.1	DT770390.1	CB335317.1	14
RPS7	Tricholepisma	CV177761.1	CV177760.1	2
RPS8	Acyrthosiphonpisum	CN583038.1	CN762393.1	CV829640.1	CV830442.1	CV830685.1	CV833111.1	CV833881.1	CV835300.1	CV836644.1	CV837612.1	CV837680.1	CV837949.1	CV834676.1	CV836672.1	CV838372.1	CV829360.1	CN585341.1	CN586880.1	CV833065.1	CV829976.1	CV829996.1	CV834920.1	CV848415.1	DY223534.1	24
RPS8	Anophelesfunestus	CD578159.1	1
RPS8	Artemiafranciscana	BQ605184.1	1
RPS8	Boophilusmicroplus	CV439280.1	CV442861.1	CK186660.1	CK172803.1	CK172802.1	CV446563.1	CV450539.1	CV450538.1	CV446562.1	CV438290.1	CV440731.1	CV456936.1	CV456937.1	CV438289.1	CV440730.1	CV442860.1	16
RPS8	Callinectessapidus	CV479719.1	CV526851.1	CV086601.1	CV086820.1	CV161172.1	5
RPS8	Ctenocephalidesfelis	BM059359.1	BM059355.1	BF779671.1	BM058650.1	BM057756.1	BF732023.1	DD175305.1	BM057188.1	8
RPS8	Culicoidessonorensis	CK150315.1	CK150735.1	AY752839.1	CK149983.1	CK150981.1	5
RPS8	Daphniamagna	BJ933405.1	BJ933511.1	BJ925754.1	BJ936635.1	BJ929337.1	DW985494.1	BJ933406.1	BJ927816.1	DV075785.1	BJ927669.1	BJ932528.1	BJ928009.1	BJ926193.1	BJ934664.1	BJ928578.1	15
RPS8	Diaprepesabbreviatus	DN200107.1	DN200552.1	2
RPS8	Glossinamorsitansmorsitans	DV620449.1	DV600931.1	DV600932.1	BX552681.1	BX565135.1	BX549285.1	BX565136.1	BX552682.1	BX557614.1	BX564823.1	BX549284.1	11
RPS8	Homalodiscacoagulata	DN198890.1	DN196714.1	DN196976.1	DN199125.1	DN197100.1	CO641085.1	6
RPS8	Homarusamericanus	CN951648.1	DV774164.1	DV774520.1	3
RPS8	Hypsibiusdujardini	CK325826.1	CF544359.1	CO508544.1	CK326489.1	CO742001.1	5
RPS8	Ipspini	CB408123.1	CB408518.1	2
RPS8	Litopenaeussetiferus	BE846760.1	1
RPS8	Litopenaeusvannamei	CK086602.1	BF024259.1	CK591803.1	CK570786.1	CK086601.1	BE188504.1	BF023893.1	7
RPS8	Locustamigratoria	CO828368.1	CO847478.1	CO828374.1	CO847479.1	CO828366.1	CO857285.1	CO857284.1	CO828369.1	CO853396.1	CO857286.1	CO828371.1	CO836241.1	CO847480.1	CO847481.1	CO841286.1	CO828375.1	CO828370.1	CO828372.1	CO853395.1	CO863695.1	CO847477.1	CO857283.1	CO847482.1	CO836240.1	24
RPS8	Manducasexta	AI172658.1	BE015554.1	BE015566.1	3
RPS8	Marsupenaeusjaponicus	AU175654.1	1
RPS8	Penaeusmonodon	CO408872.1	CO408877.1	CK901450.1	CK901464.1	CK901466.1	CO576810.1	6
RPS8	Plutellaxylostella	AB180415.1	BP937416.1	2
RPS8	Rhipicephalusappendiculatus	CD792821.1	CD783691.1	CD792822.1	CD783692.1	4
RPS8	Toxopteracitricida	CD451000.1	CB833107.1	CB833034.1	CD451677.1	CD451663.1	CB833288.1	CD451995.1	7
RPS8	Triboliumcastaneum	DT801017.1	XM_962246.1	DT792732.1	DT801026.1	DT792463.1	DT783021.1	DT772878.1	DT777001.1	DN651939.1	EC010738.1	CB335762.1	DT772801.1	CB335731.1	DT796229.1	14
RPS8	Tricholepisma	CV177438.1	1
RPS9	Acyrthosiphonpisum	BP537920.1	BP537851.1	CF588227.1	CN583044.1	CN584413.1	CN584644.1	CN584880.1	CN585616.1	CN586290.1	CN586411.1	CN586583.1	CN586733.1	CN586758.1	CN587027.1	CN753391.1	CN755412.1	CN756973.1	CN757838.1	CN759416.1	CN760802.1	CN762618.1	CN762953.1	CN764348.1	CV829185.1	24
RPS9	Amblyommaamericanum	BF006911.1	BF008617.1	2
RPS9	Boophilusmicroplus	CK178392.1	CK178623.1	CK178846.1	CK179159.1	CK179682.1	CK185452.1	CK177750.1	CK178391.1	CK178622.1	CK178845.1	CK179681.1	CV453209.1	CK185451.1	CK179158.1	CV453208.1	CK191997.1	CK177751.1	CK192270.1	CK192269.1	19
RPS9	Callinectessapidus	CV071272.1	CO897276.1	CV225111.1	CV161918.1	CV070811.1	CV223885.1	CV022157.1	CV463367.1	CV086770.1	CV463086.1	CV303013.1	CV527649.1	12
RPS9	Ctenocephalidesfelis	BD283163.1	BF780034.1	DD175420.1	3
RPS9	Daphniamagna	BJ932205.1	BJ932204.1	BJ933872.1	BJ929631.1	BJ930916.1	5
RPS9	Diaprepesabbreviatus	DN200873.1	DN199713.1	2
RPS9	Glossinamorsitansmorsitans	BX550382.1	BX568422.1	BX550381.1	BX568423.1	4
RPS9	Homalodiscacoagulata	CO642413.1	DN203424.1	DN197952.1	3
RPS9	Hypsibiusdujardini	CK325919.1	CK326829.1	CO508285.1	CO508615.1	CO742008.1	CF544181.1	6
RPS9	Ipspini	CB408326.1	1
RPS9	Litopenaeussetiferus	BE846586.1	1
RPS9	Litopenaeusvannamei	CK592458.1	BQ108237.1	CK086603.1	CK086604.1	CK592519.1	BF024087.1	BF024075.1	BF024024.1	CK571879.1	BQ108320.1	BQ108430.1	BQ108247.1	BQ108074.1	CK572288.1	14
RPS9	Locustamigratoria	CO822158.1	CO833213.1	CO822157.1	CO850173.1	CO833214.1	5
RPS9	Marsupenaeusjaponicus	AU175729.1	AU175401.1	2
RPS9	Pediculushumanus	CB887541.1	CB887760.1	2
RPS9	Penaeusmonodon	CK901437.1	CO777401.1	EB389840.1	CO777155.1	AI770200.1	CO576820.1	EB389933.1	CO408871.1	CN641239.1	CN654975.1	CK901471.1	AW497586.1	CO777157.1	13
RPS9	Plutellaxylostella	BP937323.1	AB180671.1	2
RPS9	Sarcoptesscabiei	BG817670.1	1
RPS9	Toxopteracitricida	CD450038.1	CB855074.1	2
RPS9	Triboliumcastaneum	DT773151.1	DT797856.1	XM_962542.1	DT802737.1	DT793825.1	DT787032.1	CB335703.1	DT799592.1	CB336533.1	CB336258.1	CB335803.1	CB336484.1	CB335584.1	XM_971058.1	DT783278.1	DT789939.1	DN651880.1	EC009846.1	DN651879.1	EC009589.1	20
